# Supplementary material for: Improved pyrrolysine biosynthesis through phage assisted non-continuous directed evolution of the complete pathway
Source: Nat Commun. 2021 Jun 24;12:3914. doi: 10.1038/s41467-021-24183-9 (PMC8225853; doi:10.1038/s41467-021-24183-9)
Supplement: Supplementary file 2 — Supplementary Data 1 [file 41467_2021_24183_MOESM2_ESM.xlsx]

## Sheet: Sheet1
DNA Sequences of wild-type and codon-optimized Methanosarcina acetivorans pylBCD variants used in this study
Gene variant	DNA sequence
WT M. acetivorans pylB	ttgatcaaaaaaatggcaaccgaggaccttgacaggttcggagagaaaataattgaaggctttcaattgtctgatgatgacctgagggctcttctctccctcgaatccgaagaagagctggaaaagctatactatgtagcccgaaaggtcagaaaccactattttggtaacagggtgtttcttaactgctttatctatttctctacctactgtaagaaccagtgcgctttttgctactataactgcaaaaacgaaatcaaccgctaccggctgagcagagaggaaataaaagagacctgcaaagccttaaaaggagcaggttttcacatgatcgacctgaccatgggagaagacccttattactatgaggagccggaccgcttcgttgagcttgtccag…
WT M. acetivorans pylC sequence (including upstream intergenic region)	cttgaaaaccatatgccttataggcgggaaactccagggcttcgaagcggcttacctgtctaagaaagccgacatgaaagtagttgtgatagataaaaaccctcaggcgcttataaggaactatgccgacgagttccactgttttgatgtaataaaagagcctgaaaaacttctcgagatctcaaaaaacgttgacgccatactccctgtaaatgaaaaccttgaatgtataaagttcctgagttccgtaaaagaggaattctcctgccctgtcctcttcgatttcgaggcttaccggatcagcagggacaagaaaaaatcaaaagaatacttcaggtccataggaatcccgaccccgcaggacaaaccaggcaggccgccttattttgtaaaaccccc…
WT M. acetivorans pylD sequence (including upstream intergenic region)	aatggcaaaaatcggataagaataaaaatttgcccaaagtaaaaatttgtttaaaacagaaaaaggagataaaaaatggcacttttaaccccggaagacctggaaaacattaacagacagcttcatgaagctgattctactgtacggagagttacagggcttgacattaaaggagtctgcaaagacttctacggcacgaccccatgctgtgaaaaggtaggcattgtacctgtgacctcgggaaacgggataataggaaatttctcggaatccctgcgtgcaattaccgaatatttcggatttgacagctttgttacgactatgcctgatgtaagcgggtactatgaggcagtaagaaacggcgcccagattatcctcatggcggatgacaataccttc…
Codon optimized M. acetivorans pylB sequence	atgattaagaagatggcgactgaagatctggatcgttttggcgaaaaaattattgaaggatttcagttatctgacgacgatttacgcgctttgcttagcctggaatcggaagaagaattggaaaagctgtattacgtcgcacgtaaagtacgcaaccattactttggaaatcgcgtattcctgaactgttttatctacttcagcacatactgcaaaaaccaatgtgcgttttgctattataactgcaaaaacgagattaaccgctatcgtttgtcccgcgaagaaatcaaagagacttgcaaggcccttaaaggtgcgggtttccatatgattgatctgactatgggggaggatccctattattacgaggaacctgatcgcttcgtggagctggtccaa…
Codon optimized M. acetivorans pylC sequence (including upstream intergenic region)	taaggaggaaaaatgaaaaccatctgcctgattggtggtaaattgcagggttttgaggccgcgtatctgtctaaaaaagccgatatgaaagtagtggttatcgacaagaacccccaagctcttatccgcaattacgcagacgagtttcattgttttgatgttatcaaggaaccagagaaacttcttgaaatcagcaaaaatgtagacgctatcttgcccgtcaacgaaaacttagaatgtattaaattcttaagtagtgtaaaagaggaattttcttgcccagtactgttcgattttgaggcttaccgcatctcgcgcgataagaagaaatcgaaagagtatttccgttccatcggcattccgacaccgcaagacaaacctggtcgtcctccatacttc…
Codon optimized M. acetivorans pylD sequence (including upstream intergenic region)	aatggcaaaaatcggataagaataaaaatttgcccaaagtaaaatttgtttaaaacagaaaaaggagataaaaaatggctttgttgactcccgaggacctggagaacattaaccgtcaacttcacgaagccgattctacggtacgtcgtgtgactgggttagatatcaagggagtttgtaaagatttctatgggactactccatgctgtgagaaggtcggtatcgtcccggtaactagtggcaacggcatcattggcaacttttctgaaagtcttcgtgcgatcactgagtactttggatttgactcattcgtgacgaccatgccagacgttagtggctactatgaggcggtccgtaatggagcacaaattattcttatggcagatgataatacgtttc…
