# Supplementary material for: Improved pyrrolysine biosynthesis through phage assisted non-continuous directed evolution of the complete pathway
Source: Nat Commun. 2021 Jun 24;12:3914. doi: 10.1038/s41467-021-24183-9 (PMC8225853; doi:10.1038/s41467-021-24183-9)
Supplement: Supplementary file 5 — Source Data [file 41467_2021_24183_MOESM5_ESM.zip]

Archive with 16 entries (15 files):
- Source Data_REV 2/
- __MACOSX/._Source Data_REV 2
- Source Data_REV 2/Supplementary_Figure_14_Source.xlsx
- __MACOSX/Source Data_REV 2/._Supplementary_Figure_14_Source.xlsx
- Source Data_REV 2/Supplementary_Figure_11A_11B_Source.xlsx
- __MACOSX/Source Data_REV 2/._Supplementary_Figure_11A_11B_Source.xlsx
- Source Data_REV 2/.DS_Store
- __MACOSX/Source Data_REV 2/._.DS_Store
- Source Data_REV 2/Figure 4A_4B_Source.docx
- __MACOSX/Source Data_REV 2/._Figure 4A_4B_Source.docx
- Source Data_REV 2/Supplementrary_Figure_13_Source.xlsx
- __MACOSX/Source Data_REV 2/._Supplementrary_Figure_13_Source.xlsx
- Source Data_REV 2/Supplementary_Table_7_Source.xlsx
- __MACOSX/Source Data_REV 2/._Supplementary_Table_7_Source.xlsx
- Source Data_REV 2/Supplementary_Table_8_Source.xlsx
- __MACOSX/Source Data_REV 2/._Supplementary_Table_8_Source.xlsx
