# Supplementary material for: Improved pyrrolysine biosynthesis through phage assisted non-continuous directed evolution of the complete pathway
Source: Nat Commun. 2021 Jun 24;12:3914. doi: 10.1038/s41467-021-24183-9 (PMC8225853; doi:10.1038/s41467-021-24183-9)
Supplement: Supplementary file 5 — Source Data [file 41467_2021_24183_MOESM5_ESM.zip › Source Data_REV 2/Supplementary_Figure_14_Source.xlsx]

## Sheet: Fluorescence - Additives
PylB Thermofluor assay raw data
Fluoresence data shown for medium salt conditions, with the presence or absence of SAM and L-Lysine
			Sample	SUMO-PylB, no additives	SUMO-PylB, with SAM	SUMO-PylB, with L-lysine	SUMO-PylB, with SAM and L-lysine	PylB.3f2, no additives	PylB.3f2, with SAM	PylB.3f2, with L-lysine	PylB.3f2, with SAM and L-lysine	SUMO-PylB, no additives	SUMO-PylB, with SAM	SUMO-PylB, with L-lysine	SUMO-PylB, with SAM and L-lysine	PylB.3f2, no additives	PylB.3f2, with SAM	PylB.3f2, with L-lysine	PylB.3f2, with SAM and L-lysine	SUMO-PylB, no additives	SUMO-PylB, with SAM	SUMO-PylB, with L-lysine	SUMO-PylB, with SAM and L-lysine	PylB.3f2, no additives	PylB.3f2, with SAM	PylB.3f2, with L-lysine	PylB.3f2, with SAM and L-lysine	PylB.JM10.1, no additives	PylB.JM10.1, with SAM	PylB.JM10.1, with L-lysine	PylB.JM10.1, with SAM and L-lysine	Buffer, No additives	Buffer, with SAM	Buffer, with L-lysine	Buffer, with SAM and L-lysine	PylB.JM10.1, no additives	PylB.JM10.1, with SAM	PylB.JM10.1, with L-lysine	PylB.JM10.1, with SAM and L-lysine	Buffer, No additives	Buffer, with SAM	Buffer, with L-lysine	Buffer, with SAM and L-lysine	PylB.JM10.1, no additives	PylB.JM10.1, with SAM	PylB.JM10.1, with L-lysine	PylB.JM10.1, with SAM and L-lysine	Buffer, No additives	Buffer, with SAM
			Replicate	Replicate #1	Replicate #1	Replicate #1	Replicate #1	Replicate #1	Replicate #1	Replicate #1	Replicate #1	Replicate #2	Replicate #2	Replicate #2	Replicate #2	Replicate #2	Replicate #2	Replicate #2	Replicate #2	Replicate #3	Replicate #3	Replicate #3	Replicate #3	Replicate #3	Replicate #3	Replicate #3	Replicate #3	Replicate #1	Replicate #1	Replicate #1	Replicate #1	Replicate #1	Replicate #1	Replicate #1	Replicate #1	Replicate #2	Replicate #2	Replicate #2	Replicate #2	Replicate #2	Replicate #2	Replicate #2	Replicate #2	Replicate #3	Replicate #3	Replicate #3	Replicate #3	Replicate #3	Replicate #3
			Temperature
			25	63087.2	63090.2	63062.5	63120.5	62938.6	62907.2	62924.9	62897.4	63038	63025.7	63052.6	63072.5	62744.7	62807.1	62865.4	62770.5	63095.4	63134.6	63125.4	63143.8	62977.3	62977.9	63019.1	62984.2	62805.2	62800.8	62902.9	62825.1	3000.12	3135.69	3026.59	3199.2	62987.8	63011.1	63001.4	63023.4	3006.9	3140.49	2973.46	3245.62	62761.2	62887.4	62917.3	62889.4	2979.63	3159.12
			25.5	63076.6	63085.8	63053.6	63116.4	62928.5	62897.3	62915.1	62886.9	63026.8	63015	63043	63065.6	62719.7	62789.2	62850.8	62752.7	63087.1	63130.7	63121.5	63141.2	62970.2	62971.5	63013	62977.5	62777.3	62778.1	62886.1	62811.4	2997.77	3129.69	3022.08	3194.08	62980.2	63003.1	62995.1	63017.5	3001.1	3134.68	2965.87	3235.13	62711.9	62867.8	62899.1	62874	2974.67	3149.82
			26	63066	63081.3	63044.7	63112.3	62918.5	62887.4	62905.3	62876.4	63015.7	63004.3	63033.4	63058.7	62694.8	62771.2	62836.2	62735	63078.7	63126.7	63117.6	63138.5	62963.2	62965.1	63006.8	62970.7	62749.4	62755.3	62869.3	62797.7	2995.42	3123.69	3017.58	3188.96	62972.6	62995.2	62988.8	63011.6	2995.31	3128.88	2958.28	3224.63	62662.6	62848.2	62880.9	62858.6	2969.71	3140.52
			26.5	63055.4	63076.8	63035.8	63108.2	62908.5	62877.5	62895.4	62865.9	63004.6	62993.6	63023.8	63051.9	62669.8	62753.3	62821.6	62717.3	63070.4	63122.8	63113.7	63135.8	62956.1	62958.7	63000.6	62963.9	62721.5	62732.6	62852.5	62783.9	2993.08	3117.69	3013.07	3183.83	62965.1	62987.2	62982.4	63005.6	2989.51	3123.07	2950.69	3214.14	62613.3	62828.6	62862.7	62843.1	2964.75	3131.21
			27	63044.8	63072.4	63026.9	63104.1	62898.5	62867.6	62885.6	62855.4	62993.5	62982.9	63014.2	63045	62644.8	62735.3	62807	62699.5	63062.1	63118.9	63109.8	63133.1	62949.1	62952.3	62994.5	62957.1	62693.7	62709.9	62835.6	62770.2	2990.73	3111.69	3008.56	3178.71	62957.5	62979.2	62976.1	62999.7	2983.72	3117.26	2943.1	3203.65	62564	62809	62844.5	62827.7	2959.79	3121.91
			27.5	63034.2	63067.9	63018	63100	62888.5	62857.7	62875.7	62844.9	62982.4	62972.2	63004.5	63038.1	62619.8	62717.4	62792.4	62681.8	63053.8	63114.9	63105.9	63130.4	62942	62946	62988.3	62950.4	62665.8	62687.1	62818.8	62756.5	2988.38	3105.7	3004.05	3173.59	62949.9	62971.2	62969.8	62993.8	2977.92	3111.45	2935.51	3193.16	62514.7	62789.5	62826.3	62812.3	2954.83	3112.61
			28	63023.6	63063.5	63009.1	63095.9	62878.5	62847.8	62865.9	62834.3	62971.2	62961.5	62994.9	63031.2	62594.8	62699.5	62777.8	62664.1	63045.5	63111	63102	63127.7	62935	62939.6	62982.2	62943.6	62637.9	62664.4	62802	62742.8	2986.03	3099.7	2999.54	3168.47	62942.4	62963.3	62963.5	62987.9	2972.13	3105.64	2927.92	3182.67	62465.5	62769.9	62808.2	62796.9	2949.87	3103.3
			28.5	63014.5	63058.6	62999.9	63091.5	62868.7	62838.3	62856.2	62824.2	62961	62951.9	62986.2	63025	62573	62683.2	62765	62648	63039.1	63106.8	63098.1	63124.8	62928.3	62933.2	62976.2	62936.9	62613.3	62645.2	62787.8	62731.4	2985.43	3095.99	2997.09	3165.25	62935.2	62955.7	62957.4	62982.2	2968.54	3101.74	2922.68	3174.9	62424.7	62753	62791.7	62783.5	2947.57	3097.32
			29	63007	63053.7	62993	63087.2	62859.9	62829.7	62847.4	62814.8	62952	62943.6	62978.5	63019.5	62554.9	62669.4	62754	62634.3	63035.4	63102.9	63094.2	63121.8	62922.4	62927.4	62970.5	62930.6	62593	62630.3	62776.4	62722.4	2986.26	3094.96	2996.19	3163.68	62928.7	62949.1	62951.8	62977	2966.94	3099.1	2920.12	3168.97	62392.3	62739.1	62777.5	62772.7	2947.29	3093.95
			29.5	63001.2	63048.9	62986.3	63083	62851.8	62822	62839.5	62806.3	62944.1	62936.4	62971.9	63014.7	62539.9	62657.9	62744.6	62622.3	63034.3	63099.1	63090.3	63118.8	62916.8	62922	62965.1	62924.6	62576.1	62618.8	62767.4	62715	2987.96	3096	2998.04	3163.89	62922.8	62943.3	62946.5	62972.1	2967.6	3097.42	2919.64	3165.18	62368.2	62727.6	62765.3	62763.7	2948.7	3092.95
			30	62997.2	63044.4	62979.9	63079	62844.5	62815.2	62832.8	62798.6	62937.1	62930.1	62965.9	63010.4	62527.1	62648.2	62736.5	62611.9	63033.4	63095.3	63086.6	63116	62911.9	62917	62959.9	62919.1	62561.7	62609.5	62759.8	62708.9	2990.39	3098.34	3001.6	3165.44	62917.3	62938.3	62941.6	62967.5	2969.63	3096.84	2921.13	3162.91	62351.4	62718	62754.8	62755.8	2951.04	3093.32
			30.5	62995	63040	62975.6	63075.3	62837.6	62808.8	62826.8	62791.7	62930.5	62924.3	62960.2	63006.3	62514.6	62639.5	62729	62602.6	63032.2	63091.6	63082.9	63113.1	62907.2	62912.3	62954.7	62913.8	62549.2	62601.2	62753.2	62703.2	2993.66	3101.45	3006.06	3168.63	62912.1	62933.8	62936.7	62963.1	2972.23	3096.71	2923.66	3161.87	62336.6	62709.8	62745.5	62748.8	2954.19	3094.64
			31	62992.9	63036.3	62971.7	63071.9	62831.4	62803.3	62821.9	62785.8	62924.5	62919.2	62955	63002.7	62502	62632.2	62722.1	62594.2	63031.2	63088.2	63079.4	63110.4	62902.8	62908	62949.8	62909	62537.6	62593.9	62747.6	62698.3	2996.97	3104.55	3011.08	3172.3	62907.3	62929.9	62932.4	62959.3	2975.76	3096.81	2926.67	3161.69	62322.9	62702.5	62737.4	62742.4	2957.72	3096.12
			31.5	62991	63033	62968	63068.8	62825.6	62798.3	62817.5	62780.4	62919	62914.4	62950.2	62999.3	62489.3	62625.7	62715.8	62586.4	63030.1	63084.9	63076.1	63107.9	62898.5	62904.1	62945.3	62904.5	62526.4	62586.8	62742.2	62693.7	3000.24	3106.89	3016.06	3175.49	62902.8	62926.4	62928.1	62955.7	2979.36	3097.57	2929.46	3162.1	62310.2	62695.7	62730.3	62736.7	2961.1	3097.97
			32	62989.2	63030	62966.8	63066.1	62820.5	62794.2	62813.6	62775.7	62913.9	62910.1	62945.6	62996.1	62476.6	62619.6	62709.8	62579.5	63028.7	63081.8	63073	63105.7	62894.5	62900.6	62941.1	62900.5	62515.8	62580.3	62737.2	62689.6	3003.46	3109.28	3020.62	3178.43	62898.6	62923.3	62924.2	62952.7	2982.69	3098.57	2931.94	3162.54	62298.7	62689.5	62723.8	62731.5	2964.43	3099.82
			32.5	62987.4	63027.1	62965.9	63063.6	62815.8	62790.5	62809.9	62771.4	62908.9	62906	62941.1	62993	62463.7	62613.9	62704.1	62573.2	63027.2	63078.9	63069.9	63103.4	62890.4	62897.3	62937	62896.7	62505.4	62574.1	62732.6	62685.6	3006.4	3111.38	3024.96	3181.28	62894.9	62920.1	62920.7	62949.9	2986.08	3099.22	2934.48	3162.89	62287.6	62683.5	62717.8	62726.8	2967.85	3101.3
			33	62985.8	63024.5	62965.2	63061.2	62811.9	62787.5	62806.6	62767.6	62904.2	62902.3	62937	62990.2	62452.2	62608.6	62698.9	62567.4	63025.9	63076.2	63067	63101.3	62886.7	62894.5	62933.3	62893.5	62495	62568.6	62728.1	62682.2	3008.71	3113.53	3029.13	3183.43	62891.6	62917.6	62917.6	62947.6	2989.35	3100.03	2936.55	3163.19	62277	62677.8	62712.1	62722.4	2970.81	3102.43
			33.5	62983.9	63021.9	62964.5	63059	62808.1	62784.8	62803.2	62764.1	62899.5	62898.4	62932.8	62987.4	62441.9	62603.4	62693.8	62561.8	63024.4	63073.6	63064	63099.3	62883	62891.9	62929.9	62890.4	62484.9	62563.3	62723.8	62679	3010.99	3116	3033.01	3185.29	62888.5	62914.9	62914.6	62945.3	2992.09	3100.83	2938.67	3163	62267.2	62672.6	62706.4	62718.3	2973.54	3103.42
			34	62981.9	63019.3	62963.8	63056.8	62804.8	62782.4	62800	62761.1	62894.7	62894.7	62928.4	62984.6	62432.9	62598.3	62688.9	62556.6	63022.7	63071.2	63061	63097.4	62879.7	62889.5	62926.5	62887.5	62475.1	62558.4	62719.8	62676.1	3013.28	3119.09	3036.96	3187.54	62885.7	62912.5	62912.1	62943.3	2994.89	3101.19	2940.88	3162.72	62257.9	62667.7	62700.2	62714.4	2976.32	3103.98
			34.5	62979.9	63016.8	62958.6	63054.6	62801.7	62780.2	62797.1	62758.4	62889.9	62891	62923.7	62982	62425.1	62593.5	62684.1	62551.7	63021	63068.9	63057.9	63095.4	62876.5	62887.3	62923.3	62884.9	62465.7	62554	62716.2	62672.5	3015.73	3122.57	3040.95	3190.09	62883.1	62910.4	62909.7	62941.5	2997.72	3101.62	2943.31	3163	62248.8	62663.5	62693.1	62710.8	2979.04	3104.27
			35	62977.6	63014.2	62953.4	63052.4	62798.9	62778.3	62794.3	62756	62885.1	62887.1	62918.8	62979.2	62418.2	62589	62679.4	62547.1	63019.1	63066.5	63054.6	63093.7	62873.5	62885.3	62920.4	62882.5	62456.7	62549.8	62712.8	62668.2	3018.38	3126.44	3044.82	3192.57	62880.6	62908.5	62907.4	62939.9	3000.45	3102.85	2945.57	3163.85	62240.3	62660.1	62683.5	62707.4	2982.09	3104.91
			35.5	62975.3	63011.6	62948.2	63050.2	62796.1	62776.5	62791.7	62753.8	62880.3	62883.1	62913.6	62976.2	62412.1	62584.9	62674.6	62542.7	63016.9	63064.1	63051	63092	62870.1	62883.3	62917.5	62880.3	62448.2	62545.8	62709.9	62663	3021.49	3130.68	3048.77	3195.37	62878.1	62906.5	62905	62938.3	3003.52	3104.29	2948.45	3165.13	62232.9	62657.2	62670.5	62704.5	2985.33	3105.75
			36	62973.1	63009.1	62943.1	63048.1	62793.6	62775.2	62789.4	62751.9	62875.5	62879.2	62908.1	62973.3	62406.5	62581.1	62670.1	62539.3	63014.8	63061.7	63047.2	63090.4	62866.9	62881.4	62914.6	62878.3	62439.8	62542.2	62707.2	62657	3024.95	3135.38	3052.9	3198.47	62875.7	62904.9	62902.8	62937	3007.35	3106.2	2951.3	3167.14	62225.8	62654.6	62653.5	62701.9	2989.28	3106.58
			36.5	62971.2	63006.8	62940.6	63046.2	62791.5	62774.3	62787.6	62750.4	62871	62875.4	62902.5	62970.6	62401.5	62578	62666	62536.6	63012.8	63059.4	63043.5	63088.8	62864	62880	62912.2	62876.7	62432	62539.3	62704.7	62650.6	3028.78	3140.64	3057.36	3201.56	62873.4	62903.5	62900.7	62936	3011.74	3108.8	2954.44	3169.51	62219.5	62652.6	62633	62699.8	2993.69	3107.4
			37	62969.1	63004.5	62940.3	63044.3	62789.4	62773.6	62785.8	62749.1	62866.7	62871.7	62896.6	62967.9	62397	62575.2	62662.2	62534.2	63010.7	63057.1	63039.7	63087.2	62861	62878.7	62909.7	62875.3	62424.2	62536.6	62702.2	62645.7	3032.96	3146.24	3062.55	3204.67	62871.3	62902.2	62898.7	62935.1	3016.73	3112.09	2958.08	3172.07	62214.3	62650.5	62609.7	62697.7	2998.57	3108.23
			37.5	62967.2	63002.5	62940	63042.6	62787.6	62773.5	62784.3	62748.3	62862.7	62868.4	62890.9	62965.6	62393.4	62573.4	62659.1	62532.7	63009	63054.9	63036.2	63085.7	62858.4	62877.8	62907.5	62874.5	62417	62534.9	62700	62642.5	3037.9	3152.72	3068.61	3208.7	62869.4	62901.2	62897	62934.5	3022.48	3115.67	2962.69	3175.13	62210.5	62648.9	62586.7	62696.2	3003.48	3108.8
			38	62965.3	63000.8	62940	63040.9	62786	62773.8	62783	62748.1	62858.9	62865.3	62885.2	62963.6	62390.2	62571.9	62656.5	62532.2	63007.6	63052.8	63032.9	63084	62856.4	62877.2	62905.6	62874	62410.9	62533.8	62698	62641	3043.52	3160.18	3075.54	3213.62	62867.7	62900.6	62895.6	62934.1	3028.85	3120.2	2967.95	3178.94	62207.1	62647.7	62566	62695	3009.36	3109.4
			38.5	62963.2	62998.9	62939.8	63039.2	62784.5	62774.4	62781.8	62748.2	62855	62862.3	62879.8	62961.5	62387.7	62571	62654.2	62531.7	63006.1	63050.7	63029.8	63082.3	62854.7	62876.8	62903.8	62873.8	62406	62533.3	62696.5	62641	3049.92	3168.44	3083.6	3219.48	62866.3	62900.2	62894.3	62933.8	3036.08	3125.92	2974.77	3183.64	62204.8	62647	62548.4	62694	3015.69	3110.35
			39	62960.7	62996.9	62934.8	63037.1	62782.8	62775	62780.4	62748.4	62850.9	62859.2	62874.4	62959.2	62385.2	62570.2	62651.7	62531.5	63004.4	63048.3	63026.6	63080.5	62852.8	62876.5	62902	62873.6	62401.6	62533	62694.9	62641.9	3057.13	3177.42	3092.44	3226.56	62864.9	62899.9	62893.1	62933.3	3044.63	3132.59	2982.91	3189.62	62203.2	62646.5	62533.8	62693	3023.04	3112.2
			39.5	62958.4	62994.9	62930.1	63035.1	62781.5	62776	62779.5	62749.3	62846.8	62856.2	62869.5	62956.9	62383.4	62570	62649.5	62532.1	63003	63046.2	63023.7	63079	62851.5	62876.6	62900.5	62873.9	62398	62533.3	62693.9	62643.1	3065.69	3187.48	3102.04	3235.11	62863.8	62899.9	62892	62933.2	3054.76	3140.53	2992.35	3196.77	62202	62646.6	62522.7	62692.3	3031.75	3115.64
			40	62955.8	62992.8	62925.3	63033	62780.1	62777.1	62778.6	62750.3	62842.3	62852.8	62864.7	62954.4	62381.7	62569.7	62647.1	62533.3	63001.3	63044	63020.8	63077.3	62850.1	62876.7	62899	62874.3	62395	62533.7	62693.1	62644.3	3075.25	3198.61	3113.12	3244.63	62862.7	62899.8	62890.9	62933	3066.53	3150.04	3002.88	3205.42	62200.8	62646.9	62513.1	62691.7	3042.2	3121.22
			40.5	62953.3	62990.6	62920.4	63030.9	62778.9	62778.4	62777.6	62751.4	62837.7	62849.3	62860	62951.6	62380.1	62569.5	62644.7	62534.1	62999.5	63041.9	63017.8	63075.8	62848.7	62876.9	62897.5	62874.8	62392	62534.3	62692.3	62645.5	3086.19	3210.76	3125.33	3255.52	62861.7	62899.8	62890.1	62933	3080.54	3160.98	3015.09	3215.65	62200.5	62647	62503.9	62691	3053.86	3129.07
			41	62950.6	62988.4	62917.9	63029	62777.8	62779.8	62776.7	62752.8	62833	62845.5	62855.3	62948.7	62378.4	62569.5	62642.3	62535.3	62997.6	63039.8	63014.6	63074.2	62847.3	62877.2	62896	62875.4	62388.7	62534.9	62691.4	62646.5	3098.77	3224.48	3139.25	3267.92	62860.7	62899.8	62889.2	62933	3096.4	3173.23	3028.64	3227.24	62200.4	62647.2	62494.5	62690.3	3067.08	3139.4
			41.5	62948.1	62986.5	62917.7	63027.3	62777	62781.5	62776.1	62754.4	62828.4	62841.9	62850.9	62946.1	62377	62569.9	62640.3	62537	62995.8	63037.9	63011.2	63072.9	62846.3	62877.6	62894.9	62876.3	62385.5	62535.7	62690.9	62647.7	3113.52	3240.02	3155.36	3281.75	62860	62899.9	62888.5	62933.4	3114.25	3187.5	3044.16	3240.74	62200.9	62647.9	62484.9	62689.9	3082.11	3152.35
			42	62945.5	62984.4	62917.2	63025.5	62776.3	62783.2	62775.3	62755.8	62823.6	62837.9	62846.4	62943.2	62375.2	62570.2	62638.4	62538.6	62993.7	63035.9	63007	63071.3	62845.5	62878	62893.8	62877.1	62382.3	62536.5	62690.2	62648.8	3130.22	3257.57	3174.34	3297.64	62859.2	62900.1	62888	62933.7	3134.66	3204.15	3062.15	3256.98	62202.1	62648.3	62473.9	62689.7	3099.16	3167.53
			42.5	62943.1	62982.3	62916.6	63023.8	62775.8	62785.1	62774.6	62757.2	62818.9	62834.1	62842.1	62940.5	62373.8	62570.8	62636.9	62540.1	62991.7	63033.9	63002.4	63069.9	62844.9	62878.5	62892.8	62878.1	62379	62537.7	62689.8	62650.3	3149.54	3277.49	3195.57	3316.23	62858.5	62900.6	62887.8	62934.1	3158.12	3223.62	3083.42	3275.78	62203.9	62648.9	62461.8	62689.5	3118.63	3184.9
			43	62940.5	62979.9	62917.9	63021.8	62775.1	62786.9	62773.9	62758.6	62813.9	62830.1	62837.6	62937.7	62372.3	62571.6	62635.4	62541.9	62989.5	63031.6	62997.2	63068.2	62844.3	62879	62891.7	62878.9	62375.6	62538.9	62689.4	62651.6	3172.02	3300.45	3220.53	3337.46	62857.6	62900.8	62887.2	62934.3	3185.03	3246.31	3108.01	3297.82	62206.1	62649.7	62448.7	62689.3	3141.36	3204.83
			43.5	62938	62977.4	62914.4	63019.6	62774.7	62788.7	62773.4	62760	62808.9	62826.2	62833.4	62935	62371.4	62572.7	62634.5	62544	62987.4	63029.4	62991.9	63066.6	62844.2	62879.9	62890.9	62880	62372.5	62540.6	62689.3	62653.4	3198.09	3326.58	3249.05	3362.05	62857	62901	62886.7	62934.6	3216.5	3273.18	3136.95	3324.26	62208.8	62650.9	62435.4	62689.4	3168.03	3227.94
			44	62935.4	62974.6	62910.6	63017.1	62774.1	62790.4	62772.9	62761.3	62803.6	62822	62828.7	62932	62370.4	62573.6	62633.4	62545.8	62985.1	63026.9	62986.6	63064.7	62843.9	62880.7	62889.9	62880.9	62369.7	62542.5	62689.1	62655.3	3228.35	3356.53	3282.14	3390.92	62856.3	62901.3	62886.1	62934.7	3253.34	3304.76	3170.78	3355.21	62211.5	62652.2	62421.7	62689.5	3199.15	3254.47
			44.5	62932.6	62971.6	62906.8	63014.4	62773.4	62792	62772.2	62762.5	62798.2	62817.7	62824	62928.9	62369.7	62575	62632.2	62547.8	62982.8	63024.3	62981.6	63062.7	62843.3	62881.5	62888.7	62881.8	62367.2	62544.2	62689.1	62657.2	3263.8	3391.09	3320.4	3424.38	62855.6	62901.2	62885	62934.7	3295.75	3341.32	3210.41	3391.25	62214.3	62653.6	62408.7	62689.5	3235.38	3285.56
			45	62929.9	62968.7	62903.2	63011.7	62772.7	62793.6	62771.7	62763.9	62792.7	62813.4	62819.1	62925.6	62369	62576.4	62631.3	62550	62980.6	63021.6	62977	63060.6	62842.7	62882.3	62887.6	62882.9	62364.5	62545.9	62688.9	62659	3305.15	3430.57	3365.2	3463.2	62854.9	62901.2	62883.9	62934.7	3345.06	3383.56	3256.43	3433.47	62216.2	62654.9	62396.6	62689.8	3277.39	3322.33
			45.5	62927.3	62965.9	62897.6	63009.1	62772.2	62795.2	62771.3	62765.2	62787.2	62809	62814.2	62922.4	62368.8	62577.9	62630.5	62552.5	62978.4	63019	62972.9	63058.5	62842.2	62883.2	62886.7	62884.1	62362	62547.8	62688.9	62660.9	3352.85	3475.77	3416.95	3508.32	62854.3	62901.2	62883	62935	3401.86	3432.44	3310.49	3482.21	62217.6	62656.1	62385.4	62689.9	3326.08	3365.63
			46	62924.6	62963.1	62894.5	63006.5	62771.5	62796.7	62770.7	62766.5	62781.3	62804.5	62809.2	62918.9	62368.4	62579.1	62629.6	62554.8	62976	63016.3	62969	63056.3	62841.5	62883.9	62885.7	62885.3	62358.9	62549.3	62688.8	62662.6	3407.98	3527.38	3477.11	3560.44	62853.6	62901.2	62881.9	62935.1	3466.65	3488.41	3372.95	3537.83	62218.3	62656.9	62374.9	62689.6	3382.21	3415.64
			46.5	62922.1	62960.6	62891.5	63003.9	62771	62798.3	62770.3	62767.8	62775.1	62799.9	62804.1	62915.4	62368.6	62580.5	62628.8	62557.4	62973.7	63013.3	62965.4	63054	62841	62884.7	62884.6	62886.5	62355.2	62550.8	62688.7	62664.2	3471.02	3586.12	3546.07	3619.87	62852.8	62901	62881	62935.2	3539.58	3551.87	3444.67	3601.11	62218.7	62657.3	62365.2	62689.2	3446.39	3473.56
			47	62919.6	62958	62888.3	63001.4	62770.7	62800	62770.2	62769.2	62768.4	62795.2	62798.9	62911.8	62369.2	62581.7	62628.2	62559.9	62971.3	63010.3	62961.8	63051.7	62840.9	62885.4	62883.6	62887.6	62350.9	62552.5	62688.2	62666.1	3541.71	3651.53	3623.42	3686.17	62852.1	62901	62880.2	62935.4	3621.22	3622.54	3525.23	3671.57	62219.1	62657.5	62356.1	62688.7	3518.75	3538.55
			47.5	62916.8	62955.2	62884.8	62998.6	62770.4	62801.6	62770	62770.6	62761.2	62789.8	62793.2	62907.8	62370.2	62582.6	62627.3	62562	62968.8	63007	62958.3	63049.2	62840.6	62886	62882.3	62888.5	62346.3	62553.7	62687.4	62667.9	3620.47	3724.2	3709.84	3759.27	62851.1	62900.5	62879.1	62935.2	3711.19	3700.73	3615.13	3749.56	62219.9	62657.2	62347	62687.5	3600.05	3610.72
			48	62914.2	62952.3	62878.7	62995.9	62770.4	62803.4	62769.9	62772.1	62753.8	62784.3	62787.4	62903.7	62371.5	62583.6	62626.2	62563.5	62966.5	63003.5	62955.1	63046.6	62840.5	62886.6	62881	62889.3	62341.4	62554.9	62686.3	62669.6	3707.59	3803.85	3805.46	3839.66	62850.1	62899.9	62878.1	62935.1	3809.8	3786.74	3713.9	3836.22	62221.7	62656.8	62338.6	62686.7	3690.33	3689.93
			48.5	62911.3	62949.2	62872.3	62992.8	62770.7	62805.2	62769.8	62773.5	62745.9	62778.2	62781.1	62899.2	62373.2	62584.7	62625	62565.2	62964.3	62999.6	62951.9	63043.8	62840.5	62887.3	62879.7	62889.9	62336	62555.6	62684.7	62671	3802.93	3891.32	3910.09	3927.05	62848.8	62899	62876.8	62934.7	3917.7	3881.19	3822.38	3932.08	62224.4	62655.9	62330.6	62685.5	3790.4	3776.99
			49	62908.6	62946.1	62865.8	62989.8	62771.4	62807.4	62769.8	62775.1	62737.8	62772	62774.7	62894.4	62375.4	62585.8	62623.7	62566.8	62962.2	62995.8	62949.1	63041.3	62840.6	62888.1	62878.7	62890.4	62330.3	62556.2	62683.1	62672.6	3907.04	3986.99	4024.41	4022.25	62847.5	62898.3	62875.4	62934.5	4035.8	3985.44	3941.09	4037.79	62227.9	62654.9	62323	62684.1	3900.76	3871.57
			49.5	62905.8	62942.8	62859.4	62986.5	62772.4	62809.5	62769.7	62776.8	62729.1	62765.3	62768.1	62889.1	62377.9	62587	62621.9	62568.2	62959.9	62991.6	62946.4	63038.7	62840.8	62889	62877.6	62890.6	62323.2	62556.4	62681	62673.9	4021.71	4092.95	4150.26	4127.47	62845.9	62897.3	62873.9	62933.9	4165.98	4102.24	4072.48	4155.67	62231.8	62653.3	62315.6	62682.2	4023.12	3975.93
			50	62903.1	62939.6	62853.2	62983.2	62774.1	62812	62769.6	62778.5	62719.5	62758.9	62761.4	62884	62381.2	62588.6	62620.3	62569.9	62957.7	62987.5	62944	63036.3	62841.5	62890.2	62877	62890.7	62313.7	62556.9	62678.8	62675.4	4146.94	4210.07	4287.9	4243.43	62844.1	62896.7	62872.8	62933.8	4309.64	4232.77	4217.76	4286.94	62237.1	62651.3	62308.9	62680.1	4158.17	4090.64
			50.5	62900.1	62936.4	62849.3	62979.6	62776.1	62814.4	62769.6	62780.2	62709.2	62752.1	62754.6	62878.6	62385.6	62590.2	62618.6	62571.5	62955.2	62983	62941.4	63033.8	62842.5	62891.5	62876.2	62890	62301	62556.5	62676	62677	4282.81	4339.29	4437.89	4370.39	62841.5	62895.9	62871.4	62932.8	4467.82	4377.59	4378.19	4431.61	62242.9	62648.1	62301.6	62676.2	4306.5	4216.4
			51	62896.4	62933.4	62845.5	62975.9	62778.3	62817.2	62769.3	62782.3	62698.4	62745.1	62747.4	62872.8	62390.6	62591.7	62615.9	62572.2	62952.5	62978.3	62938.9	63031.4	62844.1	62893.2	62875	62888.6	62281.5	62556.1	62670.9	62679.3	4428.61	4479.8	4600.71	4508.4	62838	62895.3	62869.7	62931.6	4640.29	4536.92	4553.67	4589.71	62249	62643.1	62291.9	62670.5	4467.65	4352.83
			51.5	62891.8	62930.2	62841.8	62972.2	62780.4	62819.7	62768.5	62784	62685.1	62737.7	62739.5	62866.5	62396.3	62592.2	62611.3	62570.6	62948.5	62973	62936.2	63028.9	62845.6	62895	62873.2	62885.7	62254.9	62554.9	62663	62681.5	4582.93	4630.22	4775.37	4656.68	62832.9	62893.9	62867.6	62929.4	4827.36	4709.11	4744.01	4760.51	62256.1	62635.5	62279.2	62662.4	4640.85	4499.93
			52	62886.5	62927	62840.6	62968.6	62782.7	62822.1	62767.5	62785.1	62669.5	62729.8	62731.3	62860.3	62403	62591.7	62604.7	62566	62943.5	62967.5	62933.6	63026.3	62847.5	62897	62870.6	62881.4	62222.4	62553.2	62652.4	62684.5	4743.57	4788.25	4960.57	4813.5	62826.3	62891.4	62864.7	62926	5026.89	4891.55	4947.48	4942.25	62264.6	62625.3	62263.4	62651.6	4824.01	4655.3
			52.5	62880.4	62923	62839.4	62964.5	62784.2	62824.3	62765.8	62785.6	62652.5	62721.1	62722.7	62853.3	62409.2	62590	62595.4	62557.4	62937.1	62960.7	62930.6	63023.2	62849.4	62898.5	62866.7	62875.3	62186.5	62550.8	62638.4	62687.5	4909.36	4950.74	5154.59	4977.28	62818.5	62887.4	62860.3	62920.9	5236.86	5081.73	5161.67	5132.2	62273.6	62612	62243.1	62637.7	5014.51	4817.29
			53	62873.6	62918.6	62838.5	62960	62785	62826.1	62763.3	62784.9	62634.2	62712.7	62713.8	62843.7	62414.7	62587.9	62583.7	62545.3	62929.7	62952.9	62927.6	63019.5	62851.4	62899.8	62861.4	62868.7	62149.1	62546.5	62621.6	62691.1	5077.67	5113.74	5354.77	5145.14	62810	62881.9	62854.7	62915.7	5454.08	5276.65	5382.68	5327.8	62283.3	62596.3	62220.6	62622.3	5208.67	4983.36
			53.5	62867.2	62913.8	62837.2	62955.3	62785.5	62827	62760.8	62783.1	62614.4	62701.9	62703.8	62832.4	62421	62584.3	62571.8	62530.9	62921.3	62943.9	62923.7	63015.4	62853.5	62901	62856.2	62862	62119.6	62538.8	62606.1	62692	5245.74	5273.4	5557.02	5314.9	62802.1	62874.9	62848.7	62910.3	5675.33	5472.08	5606.81	5525.34	62294.5	62580.8	62200.7	62607.3	5402.15	5150.9
			54	62861.2	62908.6	62835.4	62950.3	62786	62827.6	62758.7	62780.9	62597.8	62689.8	62692.7	62818.8	62427.7	62580.1	62561.8	62517	62914.3	62933.7	62919	63011.1	62856.5	62902.1	62851	62856.5	62099.2	62529	62593	62690.4	5409.53	5425.29	5756.76	5482.01	62795.8	62868.1	62842.4	62905.5	5894.42	5663.39	5828.45	5720.76	62306.3	62567.1	62185.4	62593.9	5589.77	5315.86
			54.5	62855.6	62903.3	62828.1	62944.7	62786	62828.1	62757.3	62779.2	62585.1	62676.3	62680.5	62802.9	62434.6	62575.9	62554.9	62506.3	62908.7	62922.2	62913.3	63006.3	62859.2	62903.6	62846.8	62853	62088.4	62516.7	62583.3	62686	5564.14	5564.3	5947.16	5640.68	62791.3	62862.3	62836.6	62902.8	6104.55	5845.11	6039.81	5907.02	62318.5	62556.4	62176.1	62583.8	5766.05	5474.04
			55	62850.4	62899	62820.4	62940.2	62787.1	62828.3	62757.1	62778.5	62572.4	62661.5	62667	62785	62443.6	62571.9	62551.9	62500.7	62904.5	62911.3	62907.3	63002.4	62861.5	62906.3	62844.3	62852.2	62087.8	62502.1	62578	62679.4	5704.44	5686.7	6121.99	5785.19	62789.1	62858.7	62832.5	62902.5	6298.9	6011.6	6234.31	6078.04	62331.1	62550.7	62175.1	62578.5	5926.58	5620.21
			55.5	62846.2	62895.2	62811.8	62936.3	62789.1	62829.2	62759.6	62779.4	62559.3	62644.5	62651.9	62769.8	62452.5	62567	62552.7	62500.1	62901.8	62900.7	62900.6	62999.1	62863	62909.8	62843.7	62853.5	62095.2	62490.5	62577.3	62669.7	5826.9	5790.42	6276.09	5911.73	62788.9	62857.4	62830	62903.5	6471.17	6158.4	6408.09	6227.96	62343.5	62549.8	62180.9	62577.6	6069.03	5751.19
			56	62842.2	62891.7	62803.6	62932.6	62791.6	62830.9	62763.5	62781.6	62545.4	62629.9	62638.3	62756.6	62459.6	62563.9	62555.9	62504.1	62899.9	62891.6	62894.5	62996.2	62863.3	62913.5	62844.1	62856.3	62104.2	62483	62578.7	62662.8	5930.15	5874.86	6406.32	6016.87	62790	62858.4	62828.6	62905.6	6616.66	6283.11	6557.45	6353.87	62354.3	62552.3	62188.9	62579.5	6192.09	5863.92
			56.5	62838.2	62888.2	62795.6	62929.3	62793.8	62832.9	62768.1	62784.5	62527.7	62616.8	62625.9	62746	62463.7	62562.6	62559.4	62509.9	62897.6	62884	62888.9	62993.5	62861.5	62917	62845.2	62859.5	62111.7	62478.6	62580.6	62657.9	6015.06	5941.03	6512.48	6099.45	62791.2	62860.1	62828.1	62907.9	6733.61	6385.97	6681.34	6453.53	62362.4	62555.9	62196.9	62582.5	6296.84	5957.72
			57	62833.9	62884.3	62790	62925.8	62795.7	62834.6	62772.7	62786.9	62504.5	62604.4	62614.2	62737.4	62463.2	62562.1	62561.7	62514.9	62894.7	62877.9	62883.9	62990.9	62859.1	62919.6	62845.8	62862.2	62115.3	62476.3	62581.5	62654.4	6085.06	5993.15	6598.67	6162.24	62792	62861.6	62827.4	62909.3	6826.24	6470.59	6784.22	6530.85	62366.5	62559.2	62202.4	62584.8	6387.83	6035.66
			57.5	62828.9	62879.3	62784.1	62921.2	62795.9	62835.5	62776.2	62787.7	62482.3	62592.4	62603	62730.3	62456.5	62560.7	62561.5	62517.1	62890.7	62871.9	62878.7	62987.1	62855.8	62919.9	62844.9	62863.3	62111	62474.8	62580.2	62651.3	6141.35	6032.13	6666.89	6207.02	62791.2	62861.8	62825.4	62909	6896.24	6538.43	6868.09	6587.27	62360.5	62559.9	62202.2	62584.6	6467.16	6099.89
			58	62823.3	62873.5	62778.2	62916.1	62794.4	62834.7	62777	62786.6	62461	62581.1	62592.5	62722.3	62446.1	62558.5	62557.9	62515.4	62885.9	62866.3	62873.7	62982.3	62851.6	62917.7	62842.4	62862.7	62098.5	62470.3	62575.7	62648.7	6183.82	6056.85	6717.25	6233.66	62788.8	62860.2	62822.1	62907.4	6944.41	6589.96	6932.24	6624.19	62344.3	62557	62195.3	62581	6534.06	6150.3
			58.5	62816.8	62867.1	62771.5	62910.2	62791.2	62832	62775.5	62783.4	62440.8	62568.1	62580.3	62713.6	62432.2	62553.2	62551.1	62509.3	62880.6	62860	62868.2	62976.7	62846.6	62913.4	62838.3	62860.1	62077.1	62461.7	62567.7	62643.3	6208.58	6063.83	6746.27	6239.31	62784.3	62856.7	62817	62904.1	6967.87	6621.73	6973.47	6638.12	62317.3	62549.7	62182.7	62573.5	6585.61	6184.69
			59	62809.7	62860.1	62764.2	62903.8	62786.7	62827.5	62771.6	62778.1	62421.8	62553.5	62566.7	62703.7	62415.7	62544.3	62541.2	62499.3	62874.7	62853.1	62861.8	62970.3	62841.1	62907	62832.6	62855.7	62047.3	62448.5	62556.8	62635.3	6210.37	6049.04	6748.69	6221.29	62777.9	62851.5	62810.3	62899.5	6963.25	6627.04	6986.8	6624.54	62280.1	62538.4	62163.8	62563.1	6616.29	6197.64
			59.5	62802.2	62852.6	62756.3	62897	62780.8	62821.2	62765.8	62771.1	62405	62538	62552	62692.9	62397.1	62531.5	62528.6	62485.5	62868.4	62845.5	62855.1	62963.2	62834	62898.7	62825.5	62849.6	62008.9	62431.2	62543	62624.8	6182.36	6004.41	6716.83	6173.95	62769.7	62844.9	62802.2	62893.6	6922.01	6596.91	6963.94	6576.39	62231.8	62523.7	62138.5	62549.7	6615.72	6180.45
			60	62794.4	62844.8	62747.9	62890	62773.7	62813.3	62758.1	62762.4	62387	62521.3	62535.9	62681.3	62376	62515.8	62513.3	62468.3	62862.1	62837.4	62847.8	62956.3	62825.7	62889.9	62816.9	62842.3	61962.1	62410.2	62526.3	62612.3	6124	5930.09	6649.47	6096.72	62760	62837.1	62792.6	62886.8	6842.93	6529.5	6902.68	6494.11	62182	62505.5	62107.1	62533.7	6578.96	6129.8
			60.5	62786	62836.1	62738.7	62882.4	62765.2	62803.5	62748.7	62751.7	62367	62503.2	62518.4	62668.5	62350.5	62496.5	62495.3	62447.4	62855.2	62828.5	62839.6	62949.2	62815.7	62880.3	62806.7	62833.4	61903	62385.1	62506.2	62597.2	6037.58	5829.06	6549.22	5992.15	62748.4	62827.8	62781.2	62878.8	6729.31	6425	6804.54	6378.56	62128.4	62484	62068.8	62514.9	6505.75	6044.93
			61	62777	62826.8	62728.9	62874.4	62754.8	62792	62737.5	62739	62345	62483.4	62499.8	62654.5	62319.8	62474.1	62474	62422.9	62847.7	62818.8	62830.9	62942.1	62804.1	62869.9	62794.7	62823	61831.6	62356.8	62483.3	62580.4	5931.56	5709.07	6426.14	5868.09	62735.3	62817.4	62768.3	62870	6591.89	6291.36	6678.11	6238.71	62070.8	62460	62022.1	62493.7	6402.25	5931.61
			61.5	62767.2	62816.6	62718.4	62865.8	62742.6	62778.5	62724.2	62724	62320.1	62461.4	62479.6	62639.2	62282.9	62448.2	62449.3	62393.9	62839.4	62808.4	62821.5	62934.7	62790.5	62858.5	62780.9	62811.3	61745.2	62325.2	62456.9	62561.6	5815.64	5579.09	6290.7	5733.99	62720.6	62805.8	62753.6	62860	6442.26	6141.18	6535.26	6086.23	62007.4	62433.2	61966.6	62469.5	6278.6	5800.69
			62	62756.7	62805.7	62707.1	62856.7	62728.8	62763.5	62708.9	62707.1	62292.5	62437	62457.6	62622.7	62240.2	62419.4	62421.4	62361.7	62830.6	62797.3	62811.5	62927.2	62775.6	62846.6	62765.6	62798.9	61643.5	62291.5	62427.7	62541.6	5699.74	5450.41	6153.73	5599.59	62704.7	62793.5	62737.7	62849.6	6292.45	5986.77	6388.37	5932.55	61938.3	62403.8	61902.3	62443.1	6147.83	5663.96
			62.5	62745.4	62793.9	62695.1	62847	62713.5	62747.3	62692.1	62688.5	62261.4	62410.2	62433.9	62604.9	62191.9	62387.6	62390.7	62326.5	62820.8	62785.3	62800.7	62919	62759.4	62833.7	62749.1	62785.5	61525.1	62256	62396.6	62520.6	5588.99	5328.01	6021.18	5470.7	62687.4	62780.7	62720.7	62838.4	6149.43	5835.71	6244.77	5783.16	61858.5	62372.8	61827.8	62414.6	6018.5	5529.2
			63	62733.4	62781.5	62685.1	62836.7	62697.3	62730.5	62674.3	62669.1	62227.4	62381	62408.3	62586.3	62138.1	62354.2	62357.5	62289.2	62810.4	62772.7	62789.7	62910.4	62742.3	62820.3	62731.8	62771.9	61394.6	62219.4	62364.4	62499.7	5487.03	5215.34	5897.23	5350.94	62669.8	62768	62703.6	62827.3	6017.42	5694.23	6109.96	5643.63	61770.1	62341	61743.9	62385.3	5897.04	5402.47
			63.5	62720.5	62768.3	62674.1	62825.7	62680.1	62713.1	62655.7	62648.9	62189.1	62349	62380.1	62566.5	62079.1	62319.3	62322.2	62249.8	62799.2	62759	62777.8	62901.3	62724.4	62806.6	62713.8	62758.1	61249.4	62181	62330.5	62478.5	5393.36	5111.51	5780.71	5240.74	62651.6	62755.3	62686	62815.9	5895.59	5562.91	5984.39	5513.3	61672.2	62308	61650.3	62355	5784.46	5285.44
			64	62706.8	62754.5	62662.2	62814.3	62662.5	62695.5	62636.9	62628.5	62146.9	62314.3	62349.4	62545.5	62015.2	62283.3	62285.2	62209.6	62787.5	62744.6	62765.4	62892	62706.2	62793.1	62695.6	62744.4	61091.7	62141.3	62296.3	62457.6	5306.84	5015	5670.8	5138.5	62633.6	62743	62668.6	62805	5781.48	5440.12	5866.47	5391.47	61565.6	62274	61547.5	62324.1	5679.39	5176.5
			64.5	62691.9	62739.7	62649.2	62802.1	62644.3	62677.4	62617.9	62607.5	62099.4	62276.4	62316.2	62523.1	61946	62245.9	62246.7	62167.6	62774.9	62729	62752	62882	62687.4	62779.2	62676.8	62730.2	60921.2	62098.7	62261.1	62436.2	5225.29	4923.36	5566.22	5042.82	62615.4	62730.5	62651.1	62793.7	5673.65	5324.15	5754.54	5275.76	61452.4	62238.7	61435.3	62292.1	5579.98	5074.09
			65	62675.7	62724	62635.2	62789.2	62625.5	62658.7	62598.4	62585.9	62046	62234.7	62279.5	62499.4	61871.3	62207.2	62207	62122.9	62761.4	62712.2	62738	62871.6	62668.3	62765.2	62658	62715.7	60740.5	62052.7	62225.3	62414.6	5148.32	4835.83	5466.42	4952.29	62597.5	62717.8	62633.9	62782.4	5571.29	5214.23	5648.18	5165.43	61331.3	62200.8	61313.8	62258.4	5485.74	4977.17
			65.5	62658.1	62707.1	62614.7	62775.5	62606	62638.9	62578.6	62562.9	61985	62188.3	62239.1	62473.6	61791	62165.3	62165.9	62074.1	62746.9	62694.3	62722.9	62860.7	62648.7	62750.8	62638.8	62700.5	60545.4	62001.9	62188.6	62391.7	5074.68	4751.07	5370.23	4865.8	62579.4	62704.3	62616.5	62770.4	5472.82	5108.58	5546.13	5059.21	61201.9	62159	61182.7	62222	5395.37	4884.52
			66	62639.2	62689.1	62592.8	62761	62586.2	62618	62558.2	62538.2	61916.9	62136.4	62194.9	62446	61705.4	62119.5	62124	62020.4	62731.6	62675.2	62706.7	62849.2	62629.2	62735.8	62619.5	62684.4	60343.3	61946.3	62152.1	62367.7	5003.47	4669.38	5277.53	4782.42	62561.8	62690.4	62599.3	62758	5376.97	5006.9	5448.05	4957.79	61065.5	62113	61043.4	62182.5	5308.66	4795.06
			66.5	62618.7	62669.7	62569.3	62745.6	62566	62595.5	62536.8	62511.3	61837.7	62077.3	62145	62415.8	61612.4	62068.3	62080.2	61959	62715	62654.4	62689.2	62836.7	62609.5	62719.6	62599.4	62667.1	60131.9	61883.8	62114.5	62341.7	4933.79	4590.65	5187.51	4701.56	62543.8	62675.2	62581.8	62744.4	5283.81	4908.53	5352.99	4859.65	60920.7	62061.7	60893.5	62138.9	5224.98	4708.51
			67	62596.7	62648.8	62544.1	62729.2	62545.1	62571.7	62514.4	62481.8	61746	62010.5	62088.4	62383.1	61510.7	62010.9	62034.1	61887.5	62697.6	62632.5	62670.7	62823.9	62590.1	62702.7	62579.3	62648.8	59913.7	61813.4	62076.6	62314.3	4866.02	4514.75	5099.59	4622.78	62526.1	62659.1	62564.5	62730.2	5192.54	4813.52	5260.05	4765.57	60763.8	62004.1	60731.1	62090.8	5143.48	4624.6
			67.5	62573.3	62626.5	62517.1	62712.1	62523.8	62546.2	62491	62449.7	61639.4	61934.2	62024.1	62347.5	61399	61945.4	61984.3	61804.1	62679.2	62608.9	62650.8	62810.3	62570.4	62684.6	62558.4	62629.2	59686.3	61733.4	62037.4	62284.3	4799.37	4441.03	5013.07	4546.28	62507.9	62642	62546.9	62715	5102.69	4720.83	5168.39	4675.17	60597.1	61939.9	60554.8	62037.3	5063.56	4542.63
			68	62548.2	62602.7	62490.9	62693.6	62501.5	62518.8	62466.2	62414.5	61516.1	61845.6	61950.7	62309.1	61275.6	61871.3	61930.6	61708	62659.9	62583.8	62629.7	62796.1	62550.9	62665.5	62537	62608.3	59452.5	61642.8	61996.7	62252.5	4733.51	4370.15	4927.99	4472.06	62489.4	62624	62528.9	62699.1	5014.43	4631.13	5078.36	4588.36	60418.2	61868	60360.6	61977.6	4984.48	4462.92
			68.5	62521.2	62577.2	62465.4	62673.9	62477.9	62489.3	62439.8	62375.2	61371.5	61742.6	61864	62267.4	61137	61785.5	61870.5	61593.4	62639.4	62556.7	62607.4	62781.2	62530.5	62645.2	62514.5	62585.7	59202.2	61538.5	61952.5	62217.8	4668.79	4301.66	4844.24	4400.18	62469.8	62604.5	62510	62681.9	4928.06	4544.13	4989.82	4504.7	60223.5	61786.4	60144.9	61909	4906.17	4385.66
			69	62491.9	62549.7	62437.6	62653.2	62452.7	62457.2	62411.4	62331.2	61203.5	61623	61763.1	62222.8	60982.4	61685.8	61803	61459	62617.7	62527.6	62583.8	62765.9	62509.4	62623.7	62491.3	62561.4	58935.5	61419.1	61904.9	62180.2	4605.21	4235.57	4761.83	4330.89	62449.1	62584	62490.1	62664	4843.33	4460.5	4902.96	4424.84	60013.4	61693.2	59903.7	61831.3	4829.14	4311.34
			69.5	62460.1	62520.1	62407.1	62631.2	62425.3	62421.7	62380.4	62279.5	61009	61481.4	61645	62173.8	60810.8	61567.6	61726.6	61300.3	62594.2	62495.7	62558.2	62749.6	62486.6	62600.6	62466.3	62534.9	58644.9	61281.5	61851.3	62138	4542.42	4171.98	4681.12	4264.38	62425.7	62561.6	62468.4	62645	4760.84	4379.91	4818	4347.98	59784.8	61585.7	59633.2	61740.9	4753.52	4239.57
			70	62424.1	62487.6	62373.5	62607.3	62394.7	62382.1	62346	62209.5	60783.1	61313.5	61502.6	62120	60616.6	61427.7	61639	61109.2	62569	62460.1	62530.9	62732.4	62462.1	62575.7	62439.6	62505.9	58327	61123.4	61791.4	62091.4	4480.45	4111.09	4602.73	4200.5	62398	62537.3	62444.6	62624.8	4680.56	4302.98	4735.23	4274.59	59533	61459.9	59327.1	61634.3	4679.03	4170.79
			70.5	62380.4	62451.6	62335.8	62582	62358.6	62334.4	62303.9	62101.6	60518.4	61114.5	61330.4	62059.5	60396	61258.8	61536.2	60872.2	62541.5	62416.4	62501.1	62714.3	62435.2	62548.7	62410.5	62474.3	57976.8	60940	61722.6	62038.6	4419.52	4052.47	4526.05	4139.33	62361.5	62510.7	62418.5	62603	4602.18	4229.23	4653.89	4204.79	59252.3	61311.1	58980.7	61507.9	4606.27	4104.7
			71	62322.2	62409.5	62286.1	62554.9	62312.7	62270.9	62247.9	61928.7	60211.7	60878.5	61124.3	61991	60147.6	61058.2	61416.7	60584	62511.8	62357.6	62468.6	62695	62405.9	62519.4	62378.9	62439.7	57600.3	60728.2	61644.9	61978.9	4359.29	3996.34	4451.27	4081.04	62312.9	62481.5	62389.9	62580	4525.87	4159.51	4573.94	4138.64	58937.5	61136.3	58586.9	61358.3	4534.82	4041.76
			71.5	62238.6	62354.7	62223.8	62525.5	62248.6	62176.3	62168.7	61663.7	59858	60597	60873.5	61910.6	59865.1	60816.5	61275.5	60229.3	62479.1	62270.7	62432.8	62674.4	62373.3	62487.3	62344	62401.3	57195.1	60483.3	61556.1	61910.8	4299.97	3942.45	4378.48	4025.6	62244.6	62448.7	62358.4	62554.7	4451.76	4092.76	4495.76	4075.75	58588.4	60929.8	58147.9	61180.7	4464.51	3981.51
			72	62110.5	62273.6	62134.8	62493.2	62150.6	62025	62045.1	61280.2	59451.7	60262.7	60568.2	61817.1	59540.5	60526.6	61105.9	59798.8	62441.2	62136.4	62393.6	62652.2	62336.1	62452	62303.7	62358.6	56766.6	60200.8	61456.2	61832.6	4241.57	3890.52	4307.55	3972.68	62149.4	62409.4	62323.4	62527.3	4379.36	4029.15	4419.26	4016.24	58199.9	60687.5	57663.7	60970	4395.28	3923.92
			72.5	61917.6	62150.5	62002.1	62458.7	62003.9	61792	61856.1	60771.7	58990.3	59868.8	60204.7	61706.2	59176.4	60174.9	60902.9	59290.1	62392.4	61930.9	62349.4	62628.7	62290.4	62413.2	62252.4	62310.2	56319.2	59874.5	61340.9	61742.3	4184.13	3840.67	4238.2	3922.07	62018.5	62357.3	62282	62497.5	4308.79	3968.3	4344.39	3959.58	57772.5	60406.1	57143.2	60724.4	4327.45	3868.9
			73	61633.5	61956.1	61795.3	62420.2	61784.3	61454.5	61581.2	60147.3	58474.5	59409.6	59773.2	61576	58766.1	59755.7	60656	58711.4	62323.7	61633.9	62295.4	62603.6	62228.3	62369	62178.4	62249.2	55859.2	59498.4	61208.4	61635.1	4127.83	3792.66	4171.03	3873.91	61846	62281.6	62227.8	62465.1	4240.41	3910.91	4271.94	3905.62	57307.8	60077.7	56594.8	60436.3	4261	3816.71
			73.5	61243.5	61669.1	61494	62375.8	61475.2	61000.8	61208.7	59435.9	57902.1	58881.3	59266.7	61420.3	58306.8	59258	60350.7	58064.9	62222.1	61231.1	62221.2	62576.9	62137.8	62312.2	62064.5	62159.1	55382.9	59067	61055	61507.1	4072.99	3746.84	4106.09	3827.96	61618.1	62166.6	62149.9	62428.9	4174.3	3856.04	4201.77	3854.21	56816	59695.1	56030.6	60101	4196.55	3766.78
			74	60739.9	61275	61078.9	62317.8	61068.7	60432.9	60731.9	58663.1	57281.3	58290.7	58692.2	61235.9	57805.1	58687.3	59978.8	57368.2	62070.4	60720.2	62110.9	62548.3	62002.7	62227.7	61886.2	62010.3	54895.9	58576.4	60877	61352.6	4019.65	3703.28	4043.4	3784.09	61327.3	61989.2	62031.1	62385.9	4110.47	3804.2	4133.85	3805.38	56290.8	59252.5	55452.8	59707.7	4134.03	3719.23
			74.5	60132.7	60774.1	60550.4	62235.8	60568.8	59775.3	60168.4	57862.5	56621.8	57649.2	58060.1	61015.1	57270.2	58049.8	59536.6	56637.4	61847.1	60112.1	61938.3	62518.1	61802.5	62088.5	61622.9	61773.1	54399.1	58028.5	60666.4	61164.2	3967.82	3662.28	3983.03	3742.27	60967	61729	61849.6	62329	4049.08	3755.38	4068.58	3759.29	55748.8	58747.4	54869.8	59253.6	4073.81	3674.4
			75	59434.6	60168.7	59917.6	62108.8	59979	59049.6	59535.8	57047.8	55933	56968.3	57378.3	60749.4	56704	57364.7	59021	55885.8	61532.7	59429.4	61676.2	62485.5	61519.9	61864.2	61258.1	61418.7	53893.3	57424.7	60419.1	60928.8	3917.65	3623.79	3925.14	3702.83	60534.8	61367.5	61583.9	62242.3	3990.24	3710.05	4006.1	3715.97	55188.1	58177.1	54277	58728.7	4016.05	3632.04
			75.5	58682.3	59493.6	59215.5	61913.2	59330.1	58285.5	58862.7	56233.7	55226.8	56263.8	56665.9	60426.4	56122.3	56644.2	58442.8	55119.7	61115.4	58695.6	61305.7	62450.1	61146	61527.4	60790.3	60927.9	53375.7	56778.7	60126.3	60636.5	3868.99	3587.84	3869.7	3665.13	60031	60899.5	61221.6	62102.8	3933.79	3667.35	3946.14	3675.59	54620.3	57550.9	53676.5	58137.4	3960.62	3591.97
			76	57893.8	58770.1	58466.4	61622.4	58642.6	57500.5	58163.7	55417.3	54517.4	55552.4	55940.9	60037	55532.5	55908.5	57819.3	54350.2	60591.8	57932.8	60820	62409.6	60681.6	61060.7	60227	60301.7	52851.6	56099.6	59778.4	60270.8	3821.77	3553.77	3816.77	3629.68	59471.2	60326.3	60759.1	61881.5	3879.69	3627.46	3888.87	3637.89	54039.5	56878.6	53063.9	57482.7	3906.83	3554.28
			76.5	57093.3	58023.6	57698.3	61227.6	57931.2	56710.2	57457.7	54605.5	53807.6	54842.6	55212.6	59573.2	54937.2	55165.9	57165.8	53581.3	59972.4	57159.7	60224.6	62359.9	60135.9	60463.1	59592.7	59571	52322.5	55404.1	59371.3	59820.4	3776.05	3521.63	3766.33	3596.17	58866.3	59670.6	60205.6	61555	3827.88	3590.48	3834.33	3603.08	53456.5	56175.8	52443.1	56781.2	3855.26	3518.73
			77	56288.9	57266.3	56924.3	60719.5	57207.1	55913.4	56746.2	53792.8	53097.3	54134.3	54483	59031.7	54335.9	54421.2	56491.1	52812.9	59277	56383.3	59544.9	62290.2	59529.8	59759.3	58909.7	58765.5	51788.7	54696.9	58902.6	59277.5	3731.99	3491.06	3718.25	3564.8	58229.7	58951.5	59580.3	61105	3778.5	3556.1	3782.23	3570.82	52862	55449.6	51807.4	56041.3	3805.71	3485.18
			77.5	55494.3	56516.8	56153.5	60112.5	56485.9	55118.9	56033	52983.7	52392.1	53432.9	53759	58420.6	53731.5	53676	55808.5	52045.2	58533.8	55607.1	58813.9	62185.5	58882.5	58982	58199.8	57917.3	51250.1	53990.9	58375.2	58649.1	3689.66	3461.6	3672.58	3535.4	57574.7	58197.5	58907.9	60532.3	3731.22	3523.52	3732.41	3540.96	52264.9	54714.5	51166	55284	3757.96	3453.9
			78	54701.1	55771.6	55385	59429.5	55761.5	54323.7	55314.1	52175.4	51690	52738.1	53041.5	57753	53121.9	52933.5	55121.5	51281.5	57767.8	54833.8	58058.1	62019.8	58200.9	58160.8	57475.5	57055.6	50709.9	53284.9	57798.2	57944.5	3648.98	3433.47	3629.44	3508.34	56910.5	57424.7	58207.3	59854.8	3686.47	3493.07	3684.95	3512.95	51656.4	53977.5	50518.3	54517.8	3712.42	3424.5
			78.5	53915.9	55034.6	54626.6	58702.3	55031	53532.7	54594.2	51373.1	50985.7	52045.6	52328.2	57046.1	52506.1	52189.9	54431.4	50520	56996.8	54063.1	57295.1	61765.9	57493.4	57322.5	56745.1	56197.2	50162.2	52582.4	57183.6	57184.7	3609.95	3406.82	3588.41	3482.84	56237.1	56648.7	57489.8	59099.3	3643.95	3464.42	3639.82	3487.18	51042.3	53241	49867.9	53750.4	3669.45	3397.29
			79	53129.8	54300.4	53873.4	57944	54296.3	52742.9	53866.7	50568.4	50281.1	51349.8	51615.1	56312.6	51883.5	51444	53735.6	49758.7	56225.3	53289.4	56537	61401.8	56766.6	56485.7	56008.5	55342.9	49605.6	51875.7	56541.2	56388.1	3572.57	3381.15	3549.48	3458.93	55560.2	55870.5	56764.3	58294.4	3603.43	3437.33	3596.81	3462.85	50420.5	52504.1	49214.5	52982.4	3628.6	3371.82
			79.5	52346.4	53574	53131.2	57180.4	53557.9	51962.9	53136.2	49769.7	49577.3	50657.5	50909.1	55570.7	51256.4	50700.4	53038.8	49001.6	55459.6	52519.9	55787.9	60921.5	56022.8	55656.7	55263.6	54496.4	49041.8	51170.9	55884	55575.8	3536.69	3356.96	3512.77	3436.63	54881	55097.1	56035.4	57465.5	3565.02	3411.64	3556.01	3439.93	49794.3	51772	48566.8	52220.7	3589.74	3348.17
			80	51560.9	52852.5	52401.1	56417.6	52810.3	51188.4	52403.5	48977.9	48868.5	49962.3	50205.7	54821.2	50624.5	49954.4	52336.9	48249.1	54693.1	51754.9	55044.7	60321.5	55261.4	54830.4	54510	53656.1	48469.8	50465.6	55217.5	54756	3502.13	3334.33	3477.82	3415.63	54198	54326	55301	56629	3528.86	3387.8	3517.61	3418.57	49158.6	51042.9	47920.1	51458.5	3552.83	3326.06
			80.5	50775.1	52131.7	51680.3	55659.6	52056.5	50422.9	51668.1	48195.7	48157.1	49264.1	49503.4	54072.8	49984.9	49211.5	51632.1	47502.2	53921	50996	54306.4	59628	54503.2	54010.9	53747.2	52821.8	47889.4	49761.4	54546.3	53937.4	3469.3	3312.9	3444.65	3396	53513.5	53557.9	54563	55788.9	3494.48	3365.48	3481.25	3398.98	48520.3	50316	47277.3	50698.8	3517.59	3305.7
			81	49988.4	51415.3	50969	54909.4	51299.7	49666.3	50927.6	47421.6	47445.4	48563.4	48801.8	53323.4	49339.2	48470.8	50921.1	46761.4	53140.8	50249.1	53576	58870.3	53752.1	53196.9	52977.4	51994.6	47309	49060.5	53874	53120.5	3438.37	3292.43	3413.03	3377.75	52830.3	52794.3	53827	54951.6	3461.9	3344.95	3446.96	3380.52	47879.8	49594.1	46640.1	49942	3484.33	3286.48
			81.5	49206	50705.3	50267.9	54171.4	50542	48924.1	50188.5	46664.1	46732	47867	48104.2	52581.3	48689.4	47736.7	50207.3	46031.4	52357.2	49520.5	52855	58077.9	53011.5	52386.7	52199.4	51174.7	46727.9	48366.3	53200.6	52306.7	3408.48	3273.33	3382.83	3360.93	52146.4	52035.5	53091.7	54112.7	3431.34	3325.93	3414.65	3363.55	47237.9	48880.2	46011	49190.5	3452.72	3269.03
			82	48424.9	50000.3	49571.2	53442	49785.4	48190.4	49448.8	45917.6	46018.9	47168.5	47399.7	51841.6	48031.3	47007.3	49488.6	45307.6	51567.1	48806.3	52141.5	57265.1	52279.1	51577.4	51417.8	50359.8	46141.5	47676.6	52524.1	51491.3	3379.85	3254.76	3353.74	3345.01	51466.1	51280.4	52357.1	53275.4	3402.53	3308.55	3384.08	3348.31	46598.2	48173.4	45387.9	48440.9	3423.33	3252.94
			82.5	47647.3	49292.6	48877	52722.1	49035.1	47467.7	48710.5	45181.7	45312	46476.5	46695.5	51114.7	47368.8	46289.8	48770.6	44593.8	50778.4	48112.3	51437.7	56457.8	51559.2	50775.9	50632.9	49552	45556.8	46989.3	51846.6	50675.5	3352.49	3237.01	3326.25	3330.39	50791.4	50528.8	51625.4	52436	3375.08	3292.61	3355.09	3334.52	45967.4	47473.9	44775.6	47696.4	3396.15	3238.05
			83	46874.7	48589.8	48183.3	52010.4	48287.7	46753.4	47976.1	44453.4	44611.1	45790.7	45988.8	50393.2	46704.4	45575.2	48050.3	43884.7	49992.9	47436.2	50742.9	55655.4	50841.4	49977.5	49848.2	48748.8	44971.8	46304.2	51166.2	49857.7	3326.19	3220.05	3299.84	3316.78	50122.6	49781.7	50895.8	51599	3348.87	3277.93	3327.93	3322.07	45343.6	46781.5	44172.3	46952.4	3370.91	3224.24
			83.5	46107.2	47886.4	47482.7	51297.8	47546.3	46047	47247.6	43733.6	43917.5	45117.8	45283	49684	46041.3	44870.3	47334.9	43183.7	49210.6	46774.3	50055.1	54860.1	50124.8	49182.1	49062.7	47948.4	44386.2	45615.4	50482.5	49037.5	3300.25	3203.95	3274.99	3304.37	49457.8	49036.5	50165.2	50758.3	3323.99	3264.11	3302.48	3310.98	44725.2	46095.1	43576.4	46209.2	3346.87	3211.76
			84	45348.2	47181.9	46775.5	50584	46806.1	45341.3	46525	43017.4	43238.7	44456.3	44578.7	48984.3	45376.1	44171.5	46622.1	42484.4	48433.7	46126.7	49372.9	54071.4	49405.5	48390.9	48282	47152.2	43800.7	44925.2	49796.1	48216.8	3275.43	3188.79	3251.39	3293.24	48800.3	48295.9	49435.2	49919.1	3300.14	3251.27	3278.54	3301.47	44114.1	45412.3	42986.8	45467	3324.46	3200.28
			84.5	44603.6	46476.8	46063.7	49868.7	46071.2	44639.9	45809.7	42305.4	42578.9	43813.1	43886.9	48298.5	44716.7	43479.4	45917	41792.5	47667.2	45494.7	48693.6	53292.3	48685	47603.9	47505.4	46359.8	43219.1	44232.1	49108.7	47397.4	3251.42	3174.87	3229.11	3283.66	48146.3	47558	48705.9	49075.4	3276.97	3238.95	3256.34	3292.9	43506.5	44733.6	42404.6	44722.9	3302.78	3189.74
			85	43875.2	45785.6	45347.7	49151.2	45339.4	43940.4	45102.7	41597.7	41935.9	43184.4	43202.9	47619.6	44059.2	42788	45215.8	41101.7	46912.5	44871	48012	52516.4	47966.2	46817.5	46738.1	45569.8	42638.1	43538.3	48421.9	46579.8	3228.39	3162.06	3207.65	3275.29	47496.7	46823	47978.8	48231.6	3254.9	3227.26	3235.45	3285.49	42902.9	44060.3	41826.1	43979.9	3281.98	3180.4
			85.5	43167.3	45103.1	44633.4	48432.9	44617	43244.5	44405.5	40895.9	41311.9	42572.3	42533.5	46953.4	43404.3	42103.4	44523	40417.4	46173.2	44257.5	47327.6	51745.5	47249.1	46032.7	45978.4	44786	42061.5	42846.2	47739.2	45765.5	3205.88	3150.79	3187.4	3268.08	46849.1	46088.7	47253.8	47382.9	3234.15	3216.32	3215.41	3279.19	42304.5	43392.1	41252.4	43241.1	3262.1	3172.09
			86	42479.7	44432.4	43926.9	47718.5	43903	42549.8	43719.9	40198.5	40709.3	41970.6	41879.4	46293.6	42748.6	41419.9	43834.8	39735.2	45458.5	43655	46641.7	50978.9	46532.2	45249.5	45232.5	44007.1	41483.5	42158.8	47059.1	44955.9	3184.6	3141	3168	3262.06	46207.5	45355.5	46532.6	46533.3	3214.45	3206.34	3196.23	3274.25	41715.7	42729.8	40687.2	42505.5	3243.68	3164.82
			86.5	41810.2	43779.1	43230.7	47009.4	43206	41863.4	43045.3	39506.5	40122.2	41379.9	41239.4	45634.1	42096	40737.8	43155.2	39058.3	44771.2	43059	45954.2	50215	45821	44467.1	44496.2	43230.1	40909.2	41474.7	46384.7	44148	3164.36	3132.23	3149.8	3256.88	45568.1	44620.8	45816	45681.3	3195.84	3197.28	3178.09	3270.09	41135	42073.4	40130.1	41770.2	3226.11	3158.32
			87	41156.1	43138.9	42546	46303.4	42520.1	41180.8	42383.4	38817.4	39546.4	40795.8	40611.1	44969.7	41443.9	40054.7	42478.3	38379.1	44109.7	42468.2	45270.8	49453.5	45116.1	43685.2	43772.4	42455.3	40340.1	40795.1	45717	43342.5	3145.41	3124.96	3132.9	3252.49	44931.8	43884.5	45104.5	44830.4	3178.31	3189.67	3160.71	3267.36	40566.6	41422.2	39579.5	41040.5	3209.61	3152.86
			87.5	40517.6	42504.4	41878.4	45602.3	41849.8	40505.6	41733.9	38132.6	38983.8	40220.7	40000.3	44304.3	40798.4	39377.9	41811.5	37704.2	43471.6	41884.7	44601.1	48696.7	44415.9	42908.8	43061.8	41687.2	39774.3	40121.6	45055.9	42540.5	3127.49	3119.27	3117.4	3248.97	44299.1	43149.7	44399.9	43981.4	3162.05	3183.27	3144.12	3265.57	40010.6	40775.8	39039.5	40314.6	3193.9	3147.97
			88	39890.1	41878.2	41227.4	44904.6	41195.5	39838.6	41097.4	37452	38431.5	39650.5	39404.7	43632.9	40160.6	38706.4	41156.5	37032.9	42853.3	41304.6	43946.3	47945.2	43724.5	42139.8	42369.5	40922.4	39211.6	39448.9	44397.5	41740	3111.35	3114.79	3102.89	3246.57	43672.2	42416.1	43702.5	43138.1	3146.52	3177.94	3128.71	3264.71	39463	40134.4	38509	39589.6	3178.68	3144.26
			88.5	39275.1	41258.8	40591.6	44210.2	40557.2	39180.8	40474.1	36776.2	37888.2	39085.2	38821.1	42956.1	39532.8	38040.7	40514.3	36363.8	42248.7	40722.6	43301.7	47196.2	43042.4	41377.9	41688.7	40161.9	38655	38777	43742.6	40940	3096.35	3111.72	3089.75	3245.07	43046.6	41683.9	43011.4	42298.9	3132.09	3173.99	3114.26	3264.9	38922.7	39494.3	37984	38865.7	3163.88	3141.2
			89	38670.6	40640	39971.8	43515.3	39927.8	38525.4	39861.5	36102	37350	38522.3	38251.2	42279	38912.2	37379.8	39882.2	35694.8	41651.1	40139.6	42669.5	46449.7	42365.2	40621.7	41022.6	39407.1	38099	38104	43087.7	40142.7	3082.55	3110.42	3077.81	3244.59	42424.8	40952.7	42325.4	41464.2	3118.76	3171.39	3100.6	3266.32	38387.7	38854.4	37461.5	38142.8	3149.79	3138.92
			89.5	38076.6	40024.9	39366.9	42819.5	39309.7	37873.6	39256.8	35431	36818.8	37962.5	37694.5	41604.9	38299.5	36726.2	39262.9	35028.8	41060.7	39554.4	42047.2	45705.9	41693.8	39872.5	40366.8	38657.4	37541.5	37430.7	42430.3	39346.2	3070.03	3110.14	3066.98	3245.55	41806.2	40223.2	41644.7	40635.7	3106.82	3169.75	3087.72	3268.46	37855.5	38214.7	36943.5	37417.8	3136.34	3137.18
			90	37491.1	39411.7	38776	42120.8	38695.2	37217.9	38653.8	34757.4	36293	37397.7	37144.3	40926.6	37687.5	36068.4	38645.2	34357.7	40474.2	38966.1	41427.9	44959.8	41021.7	39118.7	39712.6	37903.3	36982.3	36752.2	41766.5	38546.3	3058.9	3110.81	3057.21	3247.3	41187.4	39489.1	40962.5	39807.9	3095.58	3169.08	3076.13	3271.67	37319.9	37569.8	36423.2	36687.1	3123.17	3136.27
			90.5	36915.4	38799.3	38193.4	41416.7	38076	36550.5	38046	34076.7	35771.7	36831.9	36598.7	40246.6	37071.2	35401.1	38020.7	33676.5	39894.9	38376.8	40812.6	44207.9	40344.3	38357.2	39052.6	37142.9	36419.2	36070.9	41100.2	37742.1	3048.38	3112.22	3048.73	3249.8	40565.8	38751.6	40279.6	38978.3	3085.54	3169.68	3065.3	3276.01	36786.3	36917	35898.9	35952.2	3110.49	3135.35
			91	36349.5	38189	37622	40707.2	37452.2	35872.6	37432.5	33389.7	35255	36263.2	36059.3	39566.1	36449.8	34724.3	37389.9	32988.4	39320.4	37791.9	40211.4	43451.9	39668.3	37588.7	38390.5	36376.9	35856.1	35388.6	40434.7	36936.3	3038.81	3114.41	3041.14	3253.22	39947	38011.4	39598.1	38149.4	3076.06	3171.11	3055.5	3281.29	36252.7	36259.5	35373.5	35214.3	3097.9	3135.16
			91.5	35793.1	37577.7	37058.4	39993	36826	35185.5	36814.8	32698.6	34750.2	35690.4	35525	38882.7	35827.3	34039.3	36753.6	32295.4	38754	37210	39622	42690.7	38993.9	36814.9	37725.1	35604.6	35294.5	34706.1	39773	36125.8	3029.95	3117.02	3034.21	3257.62	39328.6	37267.3	38918.5	37319.2	3067.26	3173.1	3046.69	3287.09	35721.6	35596.7	34848.3	34474.4	3085.23	3135.56
			92	35246.7	36967.2	36507.6	39281.1	36198	34491.8	36193.9	32004.7	34253.8	35112.4	34995.2	38193.6	35203.2	33344.3	36112.5	31598.5	38194.2	36630.5	39046.2	41923.9	38321	36035.2	37059.7	34828.3	34737.5	34022.5	39116.4	35314.9	3021.53	3120.62	3027.91	3262.37	38712.6	36519.3	38240.5	36486.8	3058.88	3176.01	3038.65	3293.82	35195.5	34926.9	34321.3	33734.3	3072.67	3136.7
			92.5	34708.8	36357.9	35961.7	38567.6	35570.6	33794.6	35575.2	31311.4	33762	34534.6	34471.2	37503.7	34580.3	32646.1	35474.4	30900.9	37640.5	36049.5	38482	41152.8	37654.8	35259.6	36398.9	34053.8	34185.6	33338	38467.4	34507	3013.36	3124.8	3021.78	3268.14	38098.8	35768.3	37565.6	35654	3050.95	3179.98	3030.68	3301.17	34673.7	34250.3	33792.1	32992.7	3060.55	3138.37
			93	34178	35746.7	35426.9	37853.8	34950.2	33098.8	34962.5	30621	33277.7	33950.3	33953.3	36810.3	33962.8	31946	34843.3	30205.7	37090.1	35465.4	37930.5	40381.9	36995.3	34487.3	35746.5	33284	33640.5	32654	37824.2	33704.1	3005.67	3129.63	3015.66	3274.81	37491.2	35015.3	36895	34824	3043.36	3184.72	3023.27	3309.17	34155.6	33568.8	33265.5	32251.1	3049.05	3141.14
			93.5	33650	35132.5	34900.6	37141.1	34335.6	32402.5	34352.4	29932.2	32796.3	33364.1	33442	36115.7	33353.8	31248.4	34218.4	29512.2	36545.1	34873.5	37382.4	39612.1	36336.9	33719.9	35100.2	32518.9	33098.2	31968.2	37181.2	32904.9	2998.49	3134.97	3009.46	3282.17	36885.2	34258.5	36225.6	33994.6	3036.33	3190.31	3015.66	3317.5	33641.4	32879.5	32737.7	31507.4	3038.08	3144.31
			94	33123.8	34513.8	34373.6	36420.8	33725.3	31702.8	33747.5	29242.4	32316.3	32771.2	32931.8	35414.5	32745.6	30545.2	33600.2	28819.2	36000.3	34273	36837.9	38841.2	35683	32953.8	34455.8	31755.9	32558.2	31278.6	36540.1	32109.2	2991.48	3140.49	3002.95	3290.62	36283.4	33502.3	35560.7	33164.7	3029.83	3196.99	3008.84	3326.91	33132.1	32181.5	32211.6	30762	3027.89	3148.44
			94.5	32598.7	33894.1	33849.7	35698.6	33117.2	31003.5	33144.1	28553.3	31836.3	32177.2	32424.5	34713.8	32140.5	29843.1	32984.5	28126.2	35456.4	33668.8	36294.4	38072.1	35029.1	32190.1	33814.6	30995.7	32018.7	30588.6	35898.4	31315.7	2984.69	3145.99	2996.31	3299.37	35682.2	32744.2	34895.3	32336.4	3023.43	3203.98	3001.87	3336.39	32621.6	31480.7	31685.2	30014.7	3018.01	3152.79
			95	32069.5	33260.4	33311.4	34955.3	32511.5	30291.7	32545.2	27857.3	31361.8	31571	31913.9	34001.5	31533.5	29130.3	32375	27434.6	34911.1	33052.9	35751.1	37299.9	34381.3	31424.1	33167.1	30232.1	31477.9	29891.8	35258.6	30519.9	2977.82	3151.22	2988.97	3310.01	35086.2	31990.9	34239.4	31504.2	3018.07	3212	2996.91	3347.2	32120.1	30768.2	31164.3	29266.7	3008.79	3158.42
[truncated: 2 more columns]
