# Supplementary material for: Improved pyrrolysine biosynthesis through phage assisted non-continuous directed evolution of the complete pathway
Source: Nat Commun. 2021 Jun 24;12:3914. doi: 10.1038/s41467-021-24183-9 (PMC8225853; doi:10.1038/s41467-021-24183-9)
Supplement: Supplementary file 5 — Source Data [file 41467_2021_24183_MOESM5_ESM.zip › Source Data_REV 2/Supplementary_Figure_11A_11B_Source.xlsx]

## Sheet: Solubility Data
PylB solubility assay raw data
Protein sample concentrated to ~2.5 mg/mL
Mixing 1 part protein (5 µL) with 1 part precipitate solution
Equilibrating 10 min
Centrifuging at 15,000 RPM for 10 minutes
Moving 5 µL supernatant to new tube & measuring concentration again
Note: all PEG-8,000 solutions prepared with either high or low salt buffer, to ensure final NaCl concentrations are as written
Tube	Sample	[NaCl]	Precipitant	Precipitant concentration	[Protein] after centrifugation (mg/mL)
1	SUMO-PylB	250	PEG-8000	0.0625	0.725
2	SUMO-PylB	10	PEG-8000	0.0625	0.932
3	PylB.3f2	250	PEG-8000	0.0625	0.425
4	PylB.3f2	10	PEG-8000	0.0625	0.718
5	PylB.JM10.1	250	PEG-8000	0.0625	0.467
6	PylB.JM10.1	10	PEG-8000	0.0625	0.646
7	SUMO-PylB	250	PEG-8000	0.05	0.794
8	SUMO-PylB	10	PEG-8000	0.05	1.01
9	PylB.3f2	250	PEG-8000	0.05	0.483
10	PylB.3f2	10	PEG-8000	0.05	0.894
11	PylB.JM10.1	250	PEG-8000	0.05	0.643
12	PylB.JM10.1	10	PEG-8000	0.05	0.749
13	SUMO-PylB	250	PEG-8000	0.0375	1.035
14	SUMO-PylB	10	PEG-8000	0.0375	1.019
15	PylB.3f2	250	PEG-8000	0.0375	0.83
16	PylB.3f2	10	PEG-8000	0.0375	1.24
17	PylB.JM10.1	250	PEG-8000	0.0375	0.726
18	PylB.JM10.1	10	PEG-8000	0.0375	0.814
19	SUMO-PylB	250	PEG-8000	0.025	1.123
20	SUMO-PylB	10	PEG-8000	0.025	1.043
21	PylB.3f2	250	PEG-8000	0.025	1.186
22	PylB.3f2	10	PEG-8000	0.025	1.22
23	PylB.JM10.1	250	PEG-8000	0.025	1.372
24	PylB.JM10.1	10	PEG-8000	0.025	1.06
