# Supplementary material for: Improved pyrrolysine biosynthesis through phage assisted non-continuous directed evolution of the complete pathway
Source: Nat Commun. 2021 Jun 24;12:3914. doi: 10.1038/s41467-021-24183-9 (PMC8225853; doi:10.1038/s41467-021-24183-9)
Supplement: Supplementary file 5 — Source Data [file 41467_2021_24183_MOESM5_ESM.zip › Source Data_REV 2/Supplementrary_Figure_13_Source.xlsx]

## Sheet: Fluorescence - High & low salt
PylB Thermofluor assay raw data
Fluoresence data shown for high and low salt conditions
			Sample	High salt buffer - 1	SUMO-PylB, High Salt	PylB.3f2, High salt	PylB.JM10.1, High salt	Low salt buffer	SUMO-PylB, Low Salt	PylB.3f2, Low salt	PylB.JM10.1, Low salt	High salt buffer	SUMO-PylB, High Salt	PylB.3f2, High salt	PylB.JM10.1, High salt	Low salt buffer	SUMO-PylB, Low Salt	PylB.3f2, Low salt	PylB.JM10.1, Low salt	High salt buffer	SUMO-PylB, High Salt	PylB.3f2, High salt	PylB.JM10.1, High salt	Low salt buffer	SUMO-PylB, Low Salt	PylB.3f2, Low salt	PylB.JM10.1, Low salt	High salt buffer	SUMO-PylB, High Salt	PylB.3f2, High salt	PylB.JM10.1, High salt	Low salt buffer	SUMO-PylB, Low Salt	PylB.3f2, Low salt	PylB.JM10.1, Low salt
			Replicate	Replicate #1	Replicate #1	Replicate #1	Replicate #1	Replicate #1	Replicate #1	Replicate #1	Replicate #1	Replicate #2	Replicate #2	Replicate #2	Replicate #2	Replicate #2	Replicate #2	Replicate #2	Replicate #2	Replicate #3	Replicate #3	Replicate #3	Replicate #3	Replicate #3	Replicate #3	Replicate #3	Replicate #3	Replicate #4	Replicate #4	Replicate #4	Replicate #4	Replicate #4	Replicate #4	Replicate #4	Replicate #4
			Temperature
			25	3321.9	47222.5	62758.6	52487.1	3629.88	41763.8	47603.5	44476.3	3322.68	45470.5	60126.2	53190.1	3532.69	41299.1	45301.8	39199.5	3373.11	43786.7	60461.8	54880.1	3756.27	44079.9	48711.2	46853	3399.68	39905.9	53859.9	43839.5	3524.88	42368.8	49514.2	44787
			25.5	3313.78	46824	62485.2	51775.2	3627.39	41351.3	47209.3	44336	3328.57	44913	59468.3	52798.8	3534.34	40962.2	45022.9	39008.6	3376.94	43413.5	59733.5	54526.8	3748.01	43735.5	48553.9	46482.5	3404.2	39532.4	53206.2	43395.7	3532.33	41993.8	49156.6	44469.7
			26	3305.65	46425.5	62211.8	51063.2	3624.9	40938.9	46815	44195.6	3334.47	44355.5	58810.4	52407.4	3535.98	40625.3	44743.9	38817.7	3380.78	43040.3	59005.1	54173.5	3739.75	43391.1	48396.7	46112	3408.71	39159	52552.5	42952	3539.77	41618.9	48799.1	44152.3
			26.5	3297.53	46027	61938.4	50351.3	3622.41	40526.5	46420.8	44055.3	3340.37	43798	58152.5	52016.1	3537.63	40288.4	44465	38626.8	3384.61	42667.1	58276.8	53820.2	3731.5	43046.7	48239.4	45741.6	3413.22	38785.5	51898.8	42508.3	3547.21	41243.9	48441.5	43834.9
			27	3289.41	45628.6	61665	49639.4	3619.91	40114	46026.5	43915	3346.26	43240.4	57494.6	51624.7	3539.28	39951.5	44186.1	38435.8	3388.44	42293.8	57548.5	53466.8	3723.24	42702.3	48082.2	45371.1	3417.73	38412	51245	42064.5	3554.66	40869	48083.9	43517.6
			27.5	3281.29	45230.1	61391.6	48927.5	3617.42	39701.6	45632.3	43774.6	3352.16	42682.9	56836.7	51233.4	3540.92	39614.6	43907.2	38244.9	3392.28	41920.6	56820.1	53113.5	3714.98	42357.9	47924.9	45000.6	3422.25	38038.6	50591.3	41620.8	3562.1	40494	47726.4	43200.2
			28	3273.17	44831.6	61118.1	48215.6	3614.93	39289.2	45238	43634.3	3358.05	42125.4	56178.9	50842	3542.57	39277.7	43628.2	38054	3396.11	41547.4	56091.8	52760.2	3706.72	42013.5	47767.6	44630.2	3426.76	37665.1	49937.6	41177.1	3569.54	40119.1	47368.8	42882.8
			28.5	3272.99	44522.1	60839.5	47632.8	3619.01	38968.2	44932.3	43429.9	3369.86	41670.9	55664.6	50531.7	3551.01	39031.4	43413.1	37919.3	3406.3	41255.5	55550.1	52478.5	3705.5	41750.4	47676	44332.9	3439.55	37383.2	49385.2	40820.2	3581.3	39853.9	47134.1	42652.4
			29	3278.75	44284.6	60586.9	47163.7	3628.11	38740.6	44714.8	43197.9	3385.21	41309.8	55289.4	50292.1	3564.72	38862.4	43252.1	37831.8	3420.79	41029.9	55175.9	52248.2	3710.04	41562.8	47602.7	44100.1	3458.42	37179.4	48909.2	40508.5	3596.41	39681.7	46996.6	42479.1
			29.5	3288.12	44100	60367.3	46787.7	3641.44	38584.4	44582.5	42982.4	3402.4	41021.4	55029.2	50102.2	3582.35	38754.1	43135.8	37774.2	3438.97	40851.2	54922.1	52056.6	3718.68	41435	47532.3	43915.8	3482.84	37035.7	48490.8	40209.9	3614.03	39572.4	46903.2	42337.9
			30	3299.77	43953.4	60174.3	46479.7	3657.79	38483.1	44510.4	42795.7	3419.92	40781	54842.8	49933	3602.28	38685.3	43045.7	37724.6	3460.45	40702.9	54728.6	51887.2	3729.97	41341.6	47446.9	43756.2	3510.48	36926.7	48098.2	39908.3	3633.69	39497.4	46823.8	42207.1
			30.5	3312.04	43833	60008.6	46215.8	3675.93	38419.2	44482.5	42633.6	3437.35	40573.2	54701.2	49776	3623.15	38637.6	42969.9	37664.2	3483.38	40576.5	54552	51730	3742.44	41266.8	47351.3	43610.5	3539.52	36840.8	47721.3	39595.9	3654.49	39436.6	46743.8	42075.7
			31	3324.51	43732.5	59864.4	45965.9	3694.47	38384	44476.8	42493.7	3454.51	40387	54589.5	49624.4	3643.99	38606.4	42903.5	37604.6	3506.71	40468.1	54359.7	51579.5	3755.24	41204.1	47245.7	43474	3566.97	36769.2	47347.4	39258.8	3675.31	39385.4	46659.5	41944.8
			31.5	3336.7	43642.7	59724	45718.9	3713.32	38367.7	44467.6	42370.8	3471.09	40218.9	54499	49477.9	3664.23	38586.4	42845	37546.4	3529.68	40377.2	54140.8	51434.7	3767.37	41152.3	47144.4	43346.4	3591.98	36705.5	46980.1	38886.4	3695.49	39340.9	46570.7	41821.7
			32	3349.05	43557.9	59581.4	45456.9	3732.03	38364.7	44427	42261.9	3487.45	40064.8	54418	49332.9	3683.78	38574.9	42788.8	37488.9	3551.28	40299.6	53889.3	51291.3	3779.03	41106.4	47046.4	43223.1	3613.97	36647.6	46612.2	38465.2	3715.05	39301.8	46482.3	41703.9
			32.5	3361.26	43475	59438.3	45171.8	3750.08	38373	44359.6	42166.8	3503.74	39921.4	54341.3	49193.4	3703.03	38572	42736.1	37427.2	3570.79	40234.4	53610.4	51150.8	3789.8	41068.1	46951.8	43106.4	3633.7	36595.6	46242	37992.8	3734.16	39268.6	46397.5	41593.9
			33	3373.71	43395.7	59296.4	44861.4	3767.91	38389.5	44269.9	42085.1	3519.31	39787.1	54269.5	49058.8	3722.08	38578.4	42687.8	37367.4	3588.11	40182	53311.8	51012.5	3799.78	41038.9	46861	42997.5	3651.05	36547.7	45867.2	37477.2	3752.49	39246.4	46318.7	41496.9
			33.5	3385.85	43315	59151.8	44494.2	3785.74	38413	44168.8	42017.7	3534.08	39660.7	54199.5	48930.5	3741.01	38591.6	42641.4	37311.9	3603.69	40138.1	53005.1	50877.5	3808.43	41017.6	46778.4	42898.5	3666.91	36502.1	45488.9	36939.5	3770.61	39230.8	46244.2	41410.5
			34	3397.94	43230.9	59004.7	44042.2	3803.58	38442.5	44065	41962.5	3548.33	39537.7	54127.3	48805	3759.48	38611.6	42594.6	37258.3	3618.24	40097.8	52692.7	50746.5	3816.01	41003.1	46704.1	42806.3	3682.04	36461.4	45110	36404.8	3788.65	39221.9	46173.2	41331.8
			34.5	3409.74	43149.7	58865.7	43506.1	3821.55	38481.5	43977.4	41924.4	3562.19	39419.6	54058.6	48688.7	3777.86	38641	42555	37212.4	3631.91	40062.3	52386.7	50622.2	3822.5	40996.9	46640.1	42726.3	3697.21	36426.7	44740.7	35906.2	3806.66	39220.6	46110.8	41268.7
			35	3421.85	43073.1	58734.7	42894.5	3839.86	38530.4	43906.8	41903.3	3575.9	39309.3	53999	48586.3	3796.02	38681.3	42524.2	37183.7	3645.54	40031.4	52102.8	50512.3	3828.11	41000.4	46593.9	42660.1	3712.44	36399.2	44402.9	35471.7	3824.6	39228	46060.1	41224
			35.5	3434.05	42997.7	58609.2	42221.1	3857.84	38590.1	43854.4	41900.4	3589.74	39207.8	53951.2	48497.6	3813.9	38732.4	42502.2	37173	3659.56	40000.5	51847.1	50418.4	3832.78	41012.3	46564.4	42609.6	3727.87	36376.4	44103.2	35115.8	3842.65	39243.1	46020.1	41195.4
			36	3446.42	42927.5	58491.7	41565.4	3875.48	38660.7	43822.1	41912.7	3604.35	39115.7	53917.5	48424.4	3831.67	38795.4	42492.9	37179.6	3674.11	39969.2	51621.9	50344	3836.84	41035.4	46550.7	42579.4	3743.8	36360.3	43846	34839.4	3860.58	39269.3	45995.6	41185.6
			36.5	3459.19	42867	58389	40980.3	3892.57	38743.5	43815.3	41948.5	3619.59	39034.8	53900.4	48374.9	3849.81	38872.2	42500.3	37213	3688.65	39938.6	51432.5	50292	3840.35	41067.4	46554.6	42574	3760.14	36350.1	43632.3	34637.2	3878.57	39308.8	45987.4	41201.4
			37	3472.6	42810.2	58299	40489.1	3909.16	38836.3	43833	42004.7	3635.15	38963.4	53899.3	48346.9	3868.02	38962.2	42524	37269.2	3704.25	39907.4	51274	50267.5	3843.15	41109.2	46577.4	42593.6	3776.52	36343.7	43457.8	34494.5	3896.32	39360.6	45994.9	41238.1
			37.5	3486.07	42758.6	58221.3	40100.4	3925.41	38941	43878.5	42086.1	3650.78	38898.2	53910.2	48339.4	3886.21	39062.8	42564.7	37348.3	3719.88	39874.5	51132.7	50268.9	3845.25	41162.8	46618.1	42642.8	3793.03	36342.4	43304.5	34390.7	3914.21	39425.6	46020.8	41300.6
			38	3499.69	42715.8	58167.7	39817	3941.77	39059.2	43951.9	42197.7	3666.36	38839.2	53934.1	48358.9	3904.74	39176.1	42627	37452.5	3735.92	39841.7	51006.2	50299.3	3847.36	41229.8	46678	42725.5	3809.65	36349.4	43163.9	34308.1	3932.33	39506.1	46070	41392.4
			38.5	3513.73	42682.3	58139.7	39609	3958.59	39192.2	44055.5	42346.9	3681.7	38786.9	53972.7	48406.6	3923.27	39302.4	42711.7	37587.4	3752.15	39809.5	50896.8	50364.3	3849.81	41310.8	46762.1	42842.6	3826.77	36362.6	43037.3	34242.5	3950.7	39601.9	46141.7	41520.4
			39	3527.91	42659.2	58141.8	39460.5	3975.9	39341.5	44192.7	42533.3	3697.15	38743.4	54030.5	48485.1	3941.62	39442.9	42824.8	37752.3	3769.22	39779.9	50806	50463.5	3853.02	41410	46871.3	42997.8	3844.19	36382.3	42926	34193	3969.21	39712	46243.7	41685.4
			39.5	3542.3	42647.2	58171.1	39364.9	3993.7	39506.7	44363.3	42761.2	3712.75	38707.7	54104.5	48596.4	3960.31	39596.4	42965.4	37956.9	3786.4	39750.2	50733	50594.1	3857.11	41527	47008.2	43193.8	3862.14	36406.4	42828.9	34158.2	3988.43	39835.3	46375.7	41890.4
			40	3556.92	42644	58235.8	39320.3	4012.17	39686.7	44567.9	43032.1	3728.66	38682.6	54202.1	48743.2	3979.2	39764.7	43135.5	38203	3804.56	39722.9	50688	50759.6	3862.84	41660.3	47175.1	43431.6	3880.39	36434.7	42755.9	34144.7	4008.45	39973.2	46539.1	42137.8
			40.5	3571.84	42647.7	58329.4	39324.9	4031.16	39882.5	44809.9	43349.6	3745.21	38667.3	54323.1	48926.4	3998.14	39949.9	43338.6	38495.3	3823.2	39698.7	50675.1	50964	3870.01	41812.8	47379.1	43717.3	3899.14	36466.4	42713.5	34160.4	4028.99	40126.2	46738.2	42433
			41	3587.04	42657.8	58457.5	39376.4	4050.3	40094.3	45086.5	43714.8	3762.25	38658.5	54471.2	49149.7	4017.52	40151.4	43578.4	38836.6	3842.46	39677.8	50694.3	51205	3878.24	41981.6	47620.3	44053.6	3918.17	36501.8	42699.6	34203.4	4050.41	40294.8	46977.1	42775.3
			41.5	3602.46	42669	58618.8	39471	4069.82	40320.8	45399.2	44131.3	3779.22	38654.5	54645.4	49412.2	4037.58	40368.8	43853.6	39230	3862.08	39658.1	50745.6	51488.2	3887.76	42166	47903.5	44444.1	3937.72	36539.7	42715.2	34274.1	4072.64	40480.3	47254.7	43169
			42	3617.86	42686.2	58822.1	39611.2	4089.96	40567.5	45756.7	44608	3796.37	38656.3	54854.3	49719.1	4057.82	40605.3	44173.2	39670.7	3882.46	39643.8	50838.1	51819.8	3898.62	42370.5	48234.9	44896.1	3957.8	36584.1	42766.5	34377.4	4095.59	40687	47580.4	43622.4
			42.5	3633.54	42710.7	59069.1	39794.7	4110.69	40837.4	46166.4	45151.7	3814.06	38662.3	55097.5	50074.2	4078.89	40864.2	44544.6	40165.1	3903.22	39635.1	50973.4	52204.5	3910.48	42595.7	48624	45417.3	3978.6	36634.1	42852.7	34514	4118.76	40917.7	47960.6	44142.6
			43	3649.42	42741.5	59362	40018.4	4132.19	41127	46628.2	45761.5	3832.15	38671.8	55380.5	50477	4100.65	41140.2	44968.1	40714.5	3924.53	39631.4	51153.5	52641.9	3923.29	42839.6	49075.2	46010.3	4000.08	36687.1	42974.5	34684.2	4142.74	41169.7	48394.6	44731.1
			43.5	3665.71	42778.4	59696.7	40270.8	4154.72	41438.1	47149.9	46446.3	3850.65	38687.9	55704.1	50930.1	4122.55	41437.6	45447.3	41319.8	3946.27	39631.1	51378.6	53132.8	3937.82	43105.3	49594.1	46681.2	4022.11	36742.3	43134.5	34891.1	4167.66	41443.1	48886.4	45394.8
			44	3682.78	42824	60065.7	40551.7	4178.09	41773.3	47733	47210.9	3870.28	38711	56074.7	51437	4144.66	41757.5	45990.8	41987.5	3969.02	39638.1	51654.4	53684	3953.43	43398.2	50188.1	47436.9	4045.07	36802.9	43337.7	35138.3	4193.68	41742.4	49443.7	46143.1
			44.5	3700.86	42876.1	60451.4	40857.5	4202.13	42130.7	48379.7	48058.8	3890.74	38741.4	56491.6	52001.1	4167.52	42099.1	46598.2	42727.9	3992.29	39650.8	51979	54297.5	3970.92	43714.5	50858.3	48280.6	4069.29	36868.4	43584.9	35425.1	4220.67	42066	50068.8	46982.3
			45	3719.84	42932.4	60830.4	41188.9	4226.7	42506.3	49088.2	48992.2	3912.09	38782	56954	52625.6	4190.86	42461.6	47272.7	43543.6	4016.54	39667.9	52355.7	54974.6	3989.98	44057.2	51603.8	49214.8	4094.65	36937.5	43878.6	35751.9	4248.87	42411.9	50763.7	47914.1
			45.5	3739.95	42995.6	61180	41549.2	4251.5	42907.1	49869.6	50020.9	3934.21	38833	57454.5	53314.9	4214.55	42851.2	48022.9	44446.2	4041.83	39689.1	52785.7	55716.5	4010.34	44428	52423.5	50244	4121.01	37013	44220.4	36117.5	4277.79	42783.2	51536.5	48945.3
			46	3760.57	43062.6	61479.3	41958.6	4276.79	43328.3	50724.7	51142.6	3957.12	38894.1	57981.9	54068.3	4239.34	43263.4	48849.6	45443.7	4068.35	39717.7	53272.9	56530.6	4031.41	44826.7	53319.3	51369.4	4148.74	37095.8	44612.2	36522.3	4306.87	43181.1	52388.8	50077.5
			46.5	3781.89	43134.5	61722.5	42419.3	4302.6	43766.8	51655.8	52358.8	3980.39	38964.7	58517.3	54884.1	4264.94	43697.4	49750.7	46544	4095.39	39749.5	53814.6	57404.9	4053.18	45246.5	54287.4	52590.4	4177.27	37181.5	45049.3	36960.9	4335.95	43598	53320.3	51305.9
			47	3803.37	43213.2	61905.3	42936.2	4328.64	44221.2	52664.6	53670.4	4004.3	39046.5	59043.3	55752.1	4290.46	44148.2	50728.8	47744.3	4123.47	39786.6	54415.6	58314.3	4074.28	45684.8	55330.8	53906.7	4206.12	37271.5	45534.1	37434.5	4364.91	44033.5	54327.5	52631
			47.5	3825.23	43300.4	62038.2	43507.1	4354.8	44691.9	53752.7	55074.2	4028.34	39136.2	59542.5	56650	4315.46	44614.6	51779.1	49044	4152.06	39830.7	55075.8	59218.4	4094.53	46138.9	56445.3	55314.5	4235.19	37367.4	46065.2	37941.1	4393.42	44485.4	55395.2	54034.9
			48	3847.07	43397.8	62135	44129.8	4381.14	45172.8	54913.5	56516.9	4052.79	39236.5	60003.4	57548.3	4340.55	45092.3	52901.5	50433.4	4181.08	39885.5	55797.3	60069.9	4113.54	46606.3	57596.7	56753.3	4265.01	37470.5	46646	38482.4	4421.3	44954	56492.1	55475.9
			48.5	3869.52	43510.4	62210.5	44795	4406.9	45665.5	56144.3	57929.8	4077.55	39347.6	60416.8	58413.7	4365.17	45582.8	54095.7	51909.5	4210.56	39950.4	56585.8	60812.3	4131.49	47084.7	58728.7	58152.4	4294.97	37581.7	47276.9	39057.4	4448.89	45436.1	57577.9	56896.1
			49	3891.82	43640.1	62266.9	45501.2	4432.13	46171.1	57403.1	59237.4	4102.89	39472.4	60780.1	59207.8	4389.38	46084	55339.7	53442.4	4240.86	40030.1	57440	61403.9	4148.17	47574.4	59783.9	59434.2	4325.18	37703	47959.3	39664.1	4476.19	45933	58601.5	58227.2
			49.5	3914.48	43780.9	62317.3	46230.2	4456.9	46685.3	58623.6	60353.2	4128.31	39606	61091.8	59896.8	4413.49	46597.7	56590.6	54990.8	4271.54	40121	58330.2	61833.6	4164.32	48075	60690.2	60515.9	4355.69	37830.5	48685.8	40291.5	4503.03	46440.9	59509.2	59384.2
			50	3936.87	43937.3	62364.2	46980.4	4481.11	47208.2	59744.3	61198.4	4154.01	39754.1	61357.2	60469.7	4437.86	47122.1	57804.3	56499.9	4302.95	40224.8	59219.3	62119.3	4180.08	48584.8	61389.3	61319.4	4387.01	37964.3	49460.4	40937.4	4529.84	46960.1	60269.3	60319
			50.5	3958.96	44104.8	62410.5	47741.8	4504.98	47736	60694.6	61781.2	4179.54	39915.1	61578.4	60926.4	4461.73	47653.1	58912.5	57901.5	4335.17	40339.9	60058.5	62294	4195.9	49100.2	61877.4	61866.9	4418.57	38101.7	50278.9	41590.2	4557.01	47484.7	60869.8	61022.3
			51	3980.12	44281.5	62453.7	48499.2	4528.92	48267.1	61408	62148.1	4204.78	40087.6	61760.9	61275.8	4485.32	48185.1	59852.6	59113.2	4367.83	40466.4	60789.6	62396.3	4211.43	49618.2	62191.1	62206.2	4450.39	38243.1	51133.9	42233.4	4583.91	48011.2	61320.4	61515.8
			51.5	4000.12	44462.2	62497.1	49233.3	4552.76	48793	61894.7	62352.9	4229.22	40269.9	61911.3	61536.6	4508.29	48714.2	60599	60087.9	4400.48	40602.4	61367.2	62461.1	4227	50135.3	62371.6	62392.8	4482.35	38389.5	52016.7	42854.4	4610.34	48535.5	61645	61839.6
			52	4018.88	44657.2	62537.9	49939.2	4577.04	49315.7	62200.2	62459.4	4253.14	40467.3	62036.4	61732.5	4530.9	49238.3	61157.4	60822.4	4433.41	40753	61787.1	62509.8	4242.09	50651.9	62471.5	62488.7	4514.22	38546	52924.5	43440.7	4636.79	49060.2	61878.4	62051.8
			52.5	4036.8	44861.2	62575.4	50591.7	4601.96	49827.8	62369.5	62528.8	4276.03	40674.1	62139.4	61878	4552.94	49750.6	61547.8	61335.2	4465.86	40915.2	62064.5	62550.1	4256.48	51161.4	62537	62554.6	4545.33	38713.1	53831.6	43967.8	4662.63	49577	62047.1	62194.8
			53	4053.86	45074.5	62604.7	51168.2	4627.47	50326.6	62457.6	62583.2	4298.33	40889.3	62224.9	61985.4	4574.53	50247.9	61811.2	61668	4497.88	41087.1	62232.3	62583.3	4270.26	51661.8	62590.3	62606.3	4575.62	38890.6	54707.6	44413.3	4687.36	50081.5	62172.3	62295.6
			53.5	4070.55	45299.8	62630.6	51649.5	4653.33	50804.7	62514	62625.8	4320.17	41112.2	62296.5	62064.5	4595.03	50726.1	61990	61879.6	4529.76	41269.2	62329	62609.9	4283.39	52145.6	62633.9	62646.7	4605.31	39074.1	55521.6	44761.1	4711.41	50568.5	62266.3	62368.8
			54	4087.61	45537.4	62653	52008.7	4679.6	51262.5	62554.7	62658.8	4341.52	41340.5	62355.3	62122.4	4614.66	51181.8	62114	62016.2	4561.8	41460.6	62389.4	62630.7	4296.26	52608.4	62669.6	62677.9	4634.77	39262.1	56242.4	44997.7	4734.94	51037.2	62338	62423.3
			54.5	4104.88	45774.3	62671.4	52227.5	4705.76	51689.6	62581.8	62683.4	4362.48	41569.7	62402.6	62163	4633.54	51610.5	62200.9	62103.2	4594.25	41654.5	62430.9	62646.1	4308.93	53041.1	62697.7	62701.1	4664.36	39448.8	56825.8	45114.3	4757.57	51474.4	62391.2	62462.4
			55	4122.74	46012.6	62685.8	52312.1	4732.07	52087.1	62596.8	62701	4383.38	41798.6	62439.4	62189.6	4651.42	52011.2	62261.5	62158.6	4627.74	41850.5	62461.1	62656.3	4322	53443.7	62719.3	62717.8	4694.24	39630.4	57248.2	45115.9	4779.58	51880.8	62430.1	62490
			55.5	4141.24	46246.1	62698.6	52281.5	4758.26	52450.4	62600.6	62712.6	4403.68	42020.8	62466.8	62205	4668.33	52380.8	62302.5	62192.7	4661.75	42046.3	62481.1	62661.8	4335.27	53809.5	62734.7	62728.8	4724.09	39806.2	57492.8	45017.8	4801.42	52252.5	62456.8	62507.8
			56	4160.3	46440	62707.5	52164	4784.77	52784.2	62600.9	62719.4	4423.53	42200.7	62485.8	62211.5	4684.85	52722.6	62328.8	62207.9	4696.24	42236.8	62492.5	62663.7	4349	54141.9	62744.9	62735	4754.07	39979.3	57559.5	44841.6	4823	52593.5	62473.6	62518.2
			56.5	4179.52	46590	62712.7	52016	4811.52	53083.5	62598.4	62722	4443.1	42333.2	62497.2	62210.6	4700.96	53034.3	62343.4	62208.2	4730.72	42405.9	62495.6	62662.2	4362.32	54438.5	62750.6	62737.1	4783.78	40144.2	57451.2	44606.2	4844.48	52898.2	62481.8	62522.2
			57	4199.28	46696.5	62714.8	51880.1	4838.52	53356	62593.7	62721.3	4462.32	42413.2	62502.2	62203.9	4716.36	53316.7	62347.9	62195.2	4764.09	42553.4	62490.9	62658.3	4375.53	54705.1	62752.1	62735.6	4813.18	40298.1	57190.3	44333	4865.65	53173	62483.2	62521.2
			57.5	4219.35	46731.9	62713.9	51777.8	4864.35	53594.1	62587.2	62714.2	4482.24	42435	62501.5	62192.4	4731.58	53566.6	62342.9	62169.1	4796.4	42659.7	62478	62652.3	4388.05	54936.7	62749.9	62730.9	4843.01	40438.4	56801.8	44035.6	4886.64	53414.9	62477.6	62515.3
			58	4241.37	46685.1	62710.9	51717.2	4888.49	53801.8	62579.5	62700.5	4504.63	42404.1	62495.1	62177.7	4747.25	53786.9	62329.9	62129.5	4827.53	42716.2	62458.2	62643.6	4399.37	55058.1	62744.6	62723.7	4874.57	40561.9	56319.7	43722.5	4906.89	53623.9	62462.5	62505.6
			58.5	4266.29	46596.3	62705.8	51694.5	4909.63	53969.4	62567.7	62680.2	4529.49	42384.4	62482.4	62160.7	4764.43	53963.7	62308.5	62080.8	4857.15	42709.8	62431.5	62632	4409.7	55038	62736.4	62711.4	4907.72	40661.8	55765.5	43390.7	4925.94	53713.5	62437.3	62492.2
			59	4293.82	46463	62699.3	51690.5	4927.25	54098.7	62552.4	62653.5	4556.86	42378.9	62464.1	62142.8	4783.9	53987	62278.9	62023.7	4885.39	42649	62398.8	62617.7	4419.7	54874.3	62725.9	62694.6	4941.51	40740	55163.9	43043.9	4942.83	53653.3	62402.4	62475.5
			59.5	4323.04	46291	62691.6	51688.8	4940.51	54183.3	62533.8	62620.5	4585.85	42389.5	62440.9	62124.4	4804.99	53845	62242.5	61960.2	4912.35	42531.2	62362.4	62601.2	4429.12	54557.8	62713.3	62673.2	4974.71	40802.3	54533.3	42686.8	4957.39	53436.5	62358.2	62456.1
			60	4352.26	46117.7	62682.5	51675.7	4950.44	54224.7	62512.6	62588.4	4613.85	42420.6	62413	62105.5	4826.81	53537.4	62200.6	61889.8	4936.86	42385.2	62325	62582.3	4438.2	54087.1	62699.2	62647.5	5004.81	40845.7	53888.8	42322.9	4968.88	53060.7	62304.8	62434.7
			60.5	4377.53	45974.4	62672.2	51642.7	4956.94	54217.2	62489.3	62558.4	4637.13	42464.5	62383.2	62084.7	4847.98	53054.9	62152.7	61813.2	4958.32	42221.7	62286.2	62564.2	4447.94	53615	62683.5	62617.7	5029.23	40873.5	53234.8	41955.6	4977.22	52527	62249.7	62411
			61	4396.06	45860.9	62660.4	51582.1	4960.65	54159.3	62463.6	62530.7	4654.42	42492.7	62353.6	62060.7	4865.46	52409.5	62099.4	61728.9	4975.51	42064.1	62244.9	62547.2	4457.07	53193.5	62666.4	62588.4	5046.7	40888.1	52587.9	41592.4	4982.59	51991.3	62194	62384.5
			61.5	4407.53	45786.7	62647.1	51485.8	4961.33	54048.7	62435.6	62505.6	4665.2	42502	62324.7	62031.1	4876.99	51818.9	62039.9	61634.1	4987.55	41927.8	62196.5	62531	4464.91	52824.2	62647.7	62559.7	5058.35	40887.9	51953.3	41230.2	4985.47	51513.6	62136.2	62355.3
			62	4412.31	45746.7	62632.3	51345.1	4959.77	53877.5	62405.2	62482.6	4670.62	42496	62296.1	61995	4883.33	51295.3	61971.5	61525.3	4994.34	41819.5	62129.3	62514.8	4471.22	52507.5	62627.4	62531.5	5065.04	40867	51338.2	40859.4	4986.04	51095.1	62075	62322.6
			62.5	4411.74	45726.4	62617	51157.2	4955.64	53645.2	62371.7	62458.3	4672.05	42476	62268.1	61951	4885.19	50840.6	61891.9	61400.2	4996.29	41725.8	62025.9	62498	4475.39	52245.8	62605.3	62503.8	5068.49	40830.7	50738	40472.8	4984.53	50737.4	62009.1	62285.7
			63	4407.92	45707.7	62600.9	50917.9	4949.69	53353.5	62334.5	62431.8	4671.98	42447.6	62238	61897.6	4883.38	50463.4	61798.5	61256.7	4994.17	41646.2	61859.2	62478.4	4476.81	51961.6	62581.5	62476.2	5070.41	40775.3	50147.7	40061.4	4981.59	50438	61932.7	62244.3
			63.5	4403.01	45676	62586.4	50624.4	4942.39	53004.3	62292.9	62403	4671.38	42404.9	62204.2	61831.3	4879.92	50157.9	61687.1	61087.3	4989.47	41565.6	61599.8	62455	4476.4	51628.6	62555.9	62446.5	5072.03	40700	49548.9	39619.3	4977.53	50121.9	61843.1	62198.8
			64	4397.58	45621.3	62571.1	50277.2	4934.56	52597.2	62244	62370.7	4670.97	42347.4	62164.8	61748	4876.37	49813.7	61553.1	60883.3	4983.47	41472.4	61224.2	62426.7	4474.25	51246.3	62528.2	62414	5072.67	40605.6	48932.4	39142.8	4972.89	49755.2	61737.2	62147.7
			64.5	4391.9	45540.2	62554	49877.6	4926.37	52138.7	62179.8	62334.3	4669.93	42273.1	62117.7	61641.9	4872.92	49426.2	61392.3	60633.1	4976.99	41361.6	60721.1	62392.6	4471.12	50817.6	62498.2	62378.5	5072.58	40493.8	48288.8	38636.3	4967.89	49342.4	61612.7	62090.5
			65	4386.11	45431.2	62534.5	49429.9	4918.01	51632.9	62086.6	62292.6	4668.54	42177.3	62060.2	61505.8	4869.24	48993.2	61193.2	60324.6	4970.39	41231.7	60087.5	62348.8	4467.93	50340.6	62465.4	62338.7	5071.89	40361.8	47612.9	38102.5	4963.28	48881.4	61462.6	62025.5
			65.5	4380.29	45289.8	62514.7	48936.8	4909.91	51078.5	61936	62244.2	4666.42	42055.9	61991.1	61330.6	4865.45	48513	60943.9	59943.5	4963.9	41077.7	59343.4	62286	4464.79	49816	62428.5	62293.1	5070.42	40210.9	46905.8	37548.8	4958.74	48376.9	61279.1	61950.8
			66	4373.71	45116.1	62486.7	48412.5	4901.78	50480.8	61699.1	62182.6	4663.61	41908.5	61906.4	61108.9	4861.57	47986.3	60622.6	59480.2	4957.17	40903.9	58515.3	62188.3	4462.12	49244.8	62386.6	62238.8	5067.88	40039.8	46172.9	36980.6	4954.48	47828.2	61050.8	61861.2
			66.5	4366.36	44912.6	62455.1	47863.9	4893.53	49844.9	61348.7	62088.5	4659.73	41737.3	61803	60834.8	4857.77	47421.5	60215.1	58935.7	4949.87	40709	57631.7	62031.8	4460.51	48632.7	62337.3	62165.8	5064.81	39848.7	45422.2	36408.1	4950.35	47244.5	60762.7	61751.7
			67	4358.09	44681.8	62420	47307.5	4885.17	49176.9	60868.1	61928.6	4655.08	41536.7	61674.6	60495	4853.58	46819.6	59705.5	58316.7	4941.49	40489.6	56711.7	61787.1	4459.41	47981.9	62270.3	62043	5060.95	39634.6	44654.3	35835.3	4946.5	46621.8	60392.6	61614.2
			67.5	4348.75	44420.4	62380.9	46750.8	4876.94	48476.1	60254.9	61668.3	4649.24	41308.1	61516.4	60081.5	4849.4	46186.9	59096.1	57637.5	4932.64	40249.1	55781.5	61434.9	4458.37	47301.5	62164.3	61838.9	5056.11	39397.1	43883	35271.8	4942.6	45970.4	59930.6	61440.2
			68	4338.67	44132.8	62332.7	46206.2	4868.09	47754.1	59537.3	61277.6	4641.99	41052.7	61320.5	59590.5	4845.26	45527.2	58393.9	56913.6	4922.85	39986.1	54854	60961.5	4457.43	46595.1	61981.3	61522.7	5050.37	39134	43115.1	34719.1	4938.81	45290.7	59368.4	61216.7
			68.5	4328.39	43817.2	62282.4	45670.3	4859.28	47011.9	58743.4	60736.3	4633.38	40773.6	61079.6	59024	4841.16	44850.4	57629.2	56168.6	4912.65	39698.9	53940.1	60370.1	4456.04	45868.6	61687.2	61066.2	5043.72	38845.6	42358.8	34180.2	4935.15	44589.3	58709.9	60929.4
			69	4317.88	43472.5	62226	45145.6	4850.51	46252.9	57904.8	60049.5	4623.48	40467.6	60781.8	58381.5	4836.7	44154.5	56822.7	55414	4901.77	39384.3	53042.3	59680.3	4453.96	45124	61251.4	60458.4	5035.99	38530.2	41614.4	33653.8	4931.29	43869.2	57970.2	60558.8
			69.5	4307.68	43099.3	62157.1	44623.7	4841.89	45480	57048.9	59253.7	4612.78	40139.7	60416.9	57681.5	4832.28	43447.7	56001.7	54662.8	4890.45	39046.5	52168.9	58923.8	4451.67	44366.9	60659.2	59732.4	5027.46	38193.5	40891.6	33141.5	4927.39	43141.6	57182.4	60095.5
			70	4297.79	42700.5	62058.9	44102.9	4833.34	44700	56194.8	58387.6	4601.54	39788.4	59970.6	56939	4827.63	42731.4	55179.4	53918	4878.06	38682.8	51313	58124.8	4449.11	43596.6	59919.9	58922.7	5018.09	37836.3	40182.9	32635.6	4923.5	42405.2	56363.4	59529.1
			70.5	4288.11	42273.3	61902.2	43576.4	4824.9	43909	55342.6	57483.3	4590.17	39413.4	59432.9	56171.2	4822.68	42009.3	54368.2	53184.9	4865.25	38296.3	50469.9	57307.8	4446.4	42820.9	59075.7	58062.9	5007.79	37460.1	39486.4	32136.4	4919.36	41664.4	55535.8	58857.3
			71	4278.23	41822	61649.5	43046.1	4815.56	43111	54495.7	56565.8	4578.72	39014	58802	55386.3	4817.11	41280.1	53565.3	52453.6	4851.69	37888.6	49634.5	56489.2	4443.54	42041.6	58162	57186.7	4997	37067.7	38799.4	31641.7	4914.51	40923.2	54711	58093.5
			71.5	4268.7	41352.2	61274.6	42513.7	4805.63	42310.4	53656.7	55655.6	4567.15	38595.2	58089.8	54602.8	4810.96	40552.7	52776	51732.6	4838.04	37464.1	48807.8	55678.1	4440.87	41261.8	57216.3	56319.8	4986.17	36662.5	38125.6	31151.6	4909.47	40184.6	53896.9	57267
			72	4258.79	40861.6	60756	41979	4794.7	41506.7	52821.5	54749.6	4554.96	38157.6	57313	53823.5	4804.17	39827.5	51997.1	51014.9	4824.52	37022.7	47985.3	54875.3	4437.77	40481.4	56265.8	55459.3	4975.28	36239.9	37460	30663.8	4903.64	39449.2	53085.1	56393.9
			72.5	4248.67	40354.3	60097.2	41443.1	4782.91	40703.2	51991.1	53847.7	4542.27	37704.2	56494.7	53053.8	4796.84	39111.7	51229.2	50304.8	4811.19	36565.5	47171.1	54081.5	4434.26	39704.8	55324	54606.2	4964.32	35802.4	36805.5	30180.5	4896.82	38721.1	52281.4	55499.4
			73	4238.1	39834.3	59330.1	40909.3	4770.15	39907.7	51166.8	52951.5	4528.96	37236.3	55660.6	52290.8	4788.32	38406.2	50469.2	49597.8	4797.57	36094.2	46368.4	53299.8	4430.44	38931.5	54390.9	53760.5	4953.62	35352.7	36163.5	29702.4	4889.23	38005.1	51485	54604.7
			73.5	4227.32	39303.4	58498.9	40377.9	4757	39124.9	50350.4	52070.8	4514.65	36758.3	54829.7	51540.5	4778.96	37717.4	49720.9	48908.2	4783.5	35610.4	45579.4	52527.8	4426.01	38166.4	53469.8	52922	4942.74	34890.6	35535.9	29230.3	4881.02	37301.4	50695.8	53718.2
			74	4215.2	38757	57629.8	39845.9	4742.79	38354.7	49540.4	51201.2	4499.33	36267.6	54005.5	50796.1	4768.42	37042.1	48977.6	48221.7	4768.55	35115.1	44800.9	51763.7	4420.74	37412.8	52558.8	52086.1	4931.01	34416.5	34918.4	28764.1	4871.82	36610.6	49912.6	52840.3
			74.5	4202.05	38202.2	56756.9	39319.5	4727.27	37603.5	48742.3	50351.2	4482.79	35767.2	53196.2	50059.9	4756.43	36382.1	48243.5	47548.2	4751.95	34609.3	44037.1	51007.4	4414.73	36675.6	51660	51258.3	4918.21	33934.5	34310.6	28303.8	4861.57	35932.5	49142.1	51976.7
			75	4187.46	37636.8	55895.4	38795	4710.16	36870.3	47953.5	49521.7	4465.09	35257.7	52401.3	49330.2	4742.66	35734.7	47516.2	46882.4	4733.97	34095.3	43286.4	50260.6	4408.45	35957.6	50776.9	50438.2	4904.48	33443.9	33714.7	27851.5	4850.52	35270	48382.4	51125.9
			75.5	4172.54	37065	55052.4	38275.3	4691.88	36155.7	47179.6	48721.4	4446.25	34743.1	51621.1	48612.4	4728.09	35103	46800.8	46232.6	4715.04	33575.4	42548	49519.5	4401.42	35261.6	49911.2	49630.3	4889.35	32946.5	33130.8	27407.4	4838.56	34623.4	47635.4	50293.3
			76	4157.16	36481.5	54213.9	37757.2	4672.3	35457	46416.7	47942.1	4426.35	34221.2	50848.4	47902.8	4712.06	34483.8	46092.5	45585.6	4695.25	33049.5	41821.6	48784.8	4394.02	34587.2	49063.5	48834.3	4872.79	32442.9	32556.5	26971.8	4825.8	33994.1	46902.4	49480.5
			76.5	4142.35	35894.6	53389.7	37242.5	4651.81	34777.2	45665.4	47191.1	4405.62	33696.3	50088	47205.4	4695.15	33876.5	45395.1	44952.9	4674.28	32519.6	41108.6	48053.5	4385.65	33931.7	48233.7	48051.7	4855.14	31935	31993	26542.6	4812.31	33381.6	46184.8	48686.4
			77	4127.9	35299.8	52572.1	36725.7	4630.73	34113	44922.5	46460.8	4384.39	33166.1	49331.6	46513.9	4677.34	33279.1	44701.4	44324.4	4652.94	31985.4	40403.4	47325	4376.41	33292.4	47420.3	47278.8	4836.4	31422.1	31440.2	26120.1	4798.65	32786.7	45478.7	47911.6
			77.5	4114.34	34703.1	51761	36212.3	4609.09	33468.7	44192.8	45753.3	4362.18	32633.4	48583.7	45831	4658.81	32692.1	44016.2	43705.5	4630.82	31448.3	39707.1	46597	4365.91	32667.6	46622.1	46515	4816.37	30907.3	30895.3	25702	4784.54	32207.1	44782.3	47157.3
			78	4100.64	34101.2	50947.3	35696.9	4586.97	32841.3	43467.6	45056.1	4339.11	32099.1	47839.3	45153.1	4639.45	32113.8	43334.4	43089.3	4607.78	30908.6	39016.8	45872.6	4354.38	32056.1	45837.3	45755.8	4795.48	30390.6	30356.8	25287.5	4770.29	31642.2	44092.9	46417.1
			78.5	4087.2	33504.8	50144.9	35184.8	4564.39	32235.3	42754.9	44376	4315.47	31565.5	47104.9	44481.6	4619.78	31543.8	42659.9	42481.3	4583.85	30367.5	38331.8	45153	4341.67	31456.1	45065.5	45002.1	4774.12	29874.8	29825.1	24875.5	4755.79	31089.9	43411.5	45691.1
			79	4073.79	32911.1	49344.2	34676.4	4541.54	31647.6	42055.5	43703.3	4291.19	31033.3	46377.4	43814.3	4599.33	30985.3	41993	41875.4	4559.97	29827.6	37653.8	44442.6	4328.75	30870.1	44307.6	44258.4	4752.37	29361.7	29299.8	24467.6	4741.03	30552.9	42736.5	44980.5
			79.5	4060.93	32329.7	48555.1	34179.2	4519.22	31083.2	41375.3	43044.7	4266.49	30506.5	45662.3	43157.4	4578.11	30441.7	41338.2	41277.1	4535.95	29293.2	36985.4	43741.7	4315.48	30300.9	43564.5	43527	4730.43	28855.9	28784.9	24064.7	4726.15	30031.3	42074	44284.5
			80	4048.55	31756.8	47780.3	33688.3	4497.68	30536.7	40708.5	42393.5	4241.77	29985.3	44954	42504.9	4556.36	29911.6	40692.4	40682.8	4512.15	28765.8	36324.8	43047.6	4301.57	29747	42835.6	42808.5	4708.65	28359.8	28281.2	23667.5	4711.14	29526.3	41424.6	43603.2
			80.5	4036.7	31195.1	47023	33204.5	4476.46	30009.2	40064.4	41755.4	4216.55	29469	44252.8	41857.7	4533.34	29395.9	40056.9	40097.2	4488.3	28245.4	35674.6	42359.2	4287.05	29208	42119.4	42104.5	4686.94	27875.1	27788.7	23273.9	4695.75	29034.9	40789.7	42935.8
			81	4025.46	30641.4	46276.2	32724.6	4455.76	29496.3	39435.3	41125	4191.19	28960.5	43557.8	41215.6	4509.09	28897.2	39428.5	39521.7	4465.12	27735.1	35036	41673.8	4272.36	28686.1	41415.8	41416	4665.38	27402.5	27307.6	22884.1	4680.14	28558.8	40167.6	42282.4
			81.5	4014.58	30100.4	45547	32246	4435.37	29000	38820.1	40506.5	4165.97	28460.1	42871	40580.1	4483.8	28414.3	38808	38960.6	4441.85	27233.9	34405.9	40992.9	4256.4	28179.6	40724.1	40740.8	4643.93	26943.3	26837.8	22497.6	4664.43	28095.9	39560.1	41644.3
			82	4003.94	29565	44825.7	31758.4	4414.37	28514.3	38214.9	39893	4140.69	27967.5	42190.7	39948.8	4457.78	27945.7	38194.6	38413.7	4418.8	26742.2	33786.7	40315.7	4239.34	27686.9	40043.1	40079.7	4622.67	26495.3	26373.6	22112	4648.14	27645.2	38960.5	41021.4
			82.5	3993.26	29038.8	44110.4	31265.6	4392.73	28040.6	37626.5	39289.4	4115.55	27484.1	41518	39325.2	4430.61	27491.8	37588.9	37880.6	4395.7	26259.8	33179	39650	4221.44	27208.6	39372.5	39432.2	4601.71	26057.4	25913.7	21725.1	4631.58	27203.8	38370.3	40410.5
			83	3981.79	28525.4	43407	30769.2	4370.93	27579.8	37051.5	38695.5	4091.05	27011.5	40856.6	38708.6	4402.6	27050.8	36992.2	37357.5	4372.59	25789.4	32580.8	38994.9	4202.48	26743.6	38711.2	38798	4580.58	25629.7	25456.8	21337.7	4614.88	26774.7	37788.3	39814.2
			83.5	3969.67	28024.2	42716	30268.7	4348.91	27132.1	36493.3	38111.3	4068.27	26546.4	40201.7	38099.2	4373.52	26620.8	36406	36842.6	4348.97	25328.7	31989.3	38353.4	4181.93	26290.2	38057.8	38175.5	4559.64	25212.9	25002.5	20949.6	4597.95	26356	37214.9	39228.5
			84	3957.35	27532.9	42034.8	29767.2	4326.54	26695.5	35952.3	37536.8	4047.4	26089.9	39552.8	37496	4343.93	26198.8	35827	36330.4	4325.38	24878.8	31404.8	37722.7	4161.08	25846.6	37411.4	37561.7	4538.8	24805.2	24548.3	20561	4580.67	25946.4	36646.6	38650.6
			84.5	3945.51	27055.2	41368.7	29271.4	4304.58	26270.2	35425.3	36974.1	4029.59	25642.4	38911.1	36900	4313.62	25784.9	35256.7	35820.6	4301.36	24438.9	30823.1	37106.2	4139.88	25412.5	36771.5	36955.1	4518.19	24406.6	24093.7	20173	4563.07	25545.2	36085.2	38078.1
			85	3934.38	26589.5	40714.6	28779.4	4282.46	25855.2	34904.2	36420.2	4015.51	25203.1	38276.6	36311.2	4283.06	25378.4	34694.1	35314.5	4277.7	24007.9	30243.2	36497.7	4118.37	24987.1	36137.7	36355.7	4497.8	24017	23639.7	19789.5	4545.02	25153.5	35529.2	37513.4
			85.5	3925.43	26133.9	40069.3	28293.1	4260.16	25448	34388.9	35874.8	4005.72	24771.1	37646.5	35731.2	4253	24979.2	34138.7	34812.1	4254.9	23585	29668.2	35899.4	4097.51	24571.4	35514.1	35764.1	4478.2	23635	23187.7	19410.6	4526.12	24768.4	34979.6	36953.7
			86	3917.19	25688.4	39431.9	27815.2	4237.38	25048.1	33875.7	35337.6	3997.87	24348.6	37024	35159.4	4223.9	24587.8	33590.1	34313	4232.69	23171.7	29098.7	35311	4077.44	24164.4	34899	35180.3	4458.42	23258.1	22737.4	19036.6	4506.75	24389.7	34435.7	36400.9
			86.5	3909.26	25252.5	38800.5	27346.9	4214.79	24656	33362.1	34808.2	3991.61	23933.4	36407.2	34595.3	4195.55	24205.4	33050.1	33819.8	4210.98	22765.8	28536.7	34729.5	4057.78	23767.1	34292.9	34605.7	4438.9	22885.6	22291.7	18666.6	4486.45	24016.4	33896.4	35854
			87	3900.2	24824.5	38171.4	26885.7	4191.71	24270.6	32848.5	34286.1	3985.59	23526.5	35792.9	34035.2	4168.86	23831.1	32516.9	33330.6	4189.98	22367.9	27985.3	34152.4	4038.78	23378.5	33697.1	34040.5	4419.2	22517.7	21853.8	18301.9	4465.45	23648.9	33362.4	35314.4
			87.5	3890.51	24407.2	37551.9	26436	4169.23	23896.6	32345.1	33776.5	3978.43	23128.5	35185.8	33480.6	4144.64	23467.8	31994.5	32848	4168.92	21980.7	27448.9	33585.5	4021.2	23001.1	33114.3	33487.5	4399.17	22155.6	21424.7	17941.2	4443.83	23288.8	32835.9	34783.5
			88	3879.58	23998.1	36936.4	25997.4	4147.3	23534.5	31849.5	33278.9	3969	22739.6	34586.4	32931.8	4122.61	23116	31483.7	32374.6	4147.45	21602.9	26922.4	33027.2	4004.28	22634.4	32542.7	32947.2	4378.31	21799.7	21002.9	17587.4	4421.92	22938	32315.7	34264.3
			88.5	3869.18	23596.9	36326.6	25568.3	4126.23	23185	31365.5	32794.2	3957.94	22358.6	33993.1	32388.4	4103.55	22773.6	30984.4	31909.6	4125.87	21234.2	26407.8	32474.8	3989	22278.8	31985.4	32417.7	4357.44	21452.2	20589	17240.7	4399.26	22596.2	31801.5	33756.4
			89	3859.24	23204.3	35722.2	25144.9	4105.66	22846.6	30894	32320.8	3946.07	21987.8	33409.1	31850.1	4087.54	22441.1	30496	31455.1	4104.19	20876.5	25905	31934.7	3975.4	21934.9	31442.4	31900.2	4336.05	21114	20183.1	16903.8	4377.33	22265.7	31298.5	33261.6
			89.5	3851.16	22821.8	35129.4	24728.9	4086.1	22521.5	30437.5	31860.2	3934.04	21624.9	32837.2	31321.7	4074.29	22117.7	30017.3	31010.7	4082.48	20529	25414	31407.8	3964.17	21601.8	30914.5	31395.6	4314.33	20784.8	19785.6	16576.1	4355.82	21945.9	30805.7	32778.5
			90	3843.93	22443.7	34537.2	24314.8	4067.36	22200.9	29982.3	31401.7	3922.84	21269.3	32269.3	30800.1	4063.08	21798.1	29541.9	30569.8	4061.45	20188.7	24928.3	30887.9	3954.3	21273.4	30394.1	30896.3	4292.35	20461.6	19395.2	16257.5	4334.98	21632.3	30317.3	32300.5
			90.5	3837.52	22073.1	33951.5	23900.8	4049.48	21882.3	29528	30942.5	3913.64	20921.6	31704.5	30282.1	4054.36	21480.3	29066.1	30130.2	4041.24	19857.1	24453.5	30375.4	3946.33	20948.5	29879.8	30400.5	4270.64	20144.1	19013.6	15945.9	4315.44	21322.7	29833.6	31823
			91	3831.35	21709.3	33368.4	23488.2	4033.2	21563.1	29069.4	30480.3	3907.38	20580.9	31143.4	29766.7	4046.89	21165.7	28590.2	29691.2	4022.21	19532.4	23989.3	29871.6	3939.12	20626	29367.6	29910.2	4249.03	19830.4	18640.4	15640.7	4297.4	21016.8	29353.1	31344.1
			91.5	3825.96	21351.2	32791.1	23080.4	4018.46	21245.1	28607.5	30016.9	3903.03	20246.5	30584.8	29256.3	4040.79	20853.2	28114.5	29249.7	4004.67	19214.1	23533.7	29372.8	3932.85	20303.9	28857.3	29423.7	4227.84	19519.8	18274.8	15340	4280.16	20712.5	28873.1	30862.4
			92	3820.3	20997.4	32214.5	22679	4005.56	20926	28140.6	29548.8	3899.43	19918.5	30027.9	28750.5	4035.63	20542.7	27641.7	28806.6	3988.46	18901.7	23084.1	28876.3	3926.75	19983.2	28344.5	28938	4207.34	19213.5	17916.1	15043.6	4264.12	20410.2	28393.8	30378.2
			92.5	3814.91	20651.9	31642.9	22285.9	3994.38	20610.9	27677.9	29082.8	3896.27	19595.9	29477.6	28249	4031.21	20235.9	27173	28364.1	3973.25	18595.4	22643.3	28384.9	3921.24	19669.1	27836.8	28458	4187.2	18912.2	17564.1	14750.2	4249.43	20111.5	27918.5	29895
			93	3809.78	20312.1	31074.9	21900.6	3984.9	20301	27218	28619.3	3892.4	19277.5	28934.8	27753.5	4026.81	19933.7	26710.9	27921.4	3959.36	18293.7	22210	27896.3	3916.29	19359.9	27332.3	27984.7	4167.23	18615.6	17219.1	14460.5	4235.76	19817.2	27447	29412.5
			93.5	3804.35	19979.1	30515.1	21523.2	3976.55	19997	26764.5	28159.1	3886.35	18963.7	28399.7	27266.2	4022.55	19633.9	26254.4	27478.9	3945.84	17996.6	21781	27410.8	3912.1	19055.7	26834.7	27514.7	4146.97	18325.4	16882.2	14174	4222.93	19528.5	26981.7	28932.2
			94	3798.7	19650.6	29957.8	21147.2	3968.91	19698	26311.7	27700.2	3878.5	18654.4	27873	26784.6	4018.22	19338.7	25803	27039.2	3932.71	17703	21363	26927.7	3908.55	18757.1	26341.9	27054.9	4125.78	18039	16554.7	13892.5	4211.45	19244.7	26523.8	28452.4
			94.5	3793	19325.4	29403.3	20773.2	3961.73	19401.5	25862.2	27243.1	3870.25	18345.9	27349.1	26303.6	4013.74	19044.1	25352.5	26598	3919.93	17410.5	20946.8	26445.7	3905.34	18460.6	25852.9	26596.6	4104.49	17754.5	16229.6	13611.6	4200.36	18962.6	26067.4	27972.7
			95	3787.21	19001.9	28852.4	20393.7	3954.34	19110.8	25406.2	26786.3	3859.6	18045	26836	25830.3	4009.21	18756.4	24906.9	26163	3907.17	17121.8	20550.7	25968.5	3902.97	18168.5	25369.8	26157.1	4080.82	17472	15919.3	13339.1	4190.96	18686.4	25623.7	27492.1
