# Supplementary material for: Improved pyrrolysine biosynthesis through phage assisted non-continuous directed evolution of the complete pathway
Source: Nat Commun. 2021 Jun 24;12:3914. doi: 10.1038/s41467-021-24183-9 (PMC8225853; doi:10.1038/s41467-021-24183-9)
Supplement: Supplementary file 5 — Source Data [file 41467_2021_24183_MOESM5_ESM.zip › Source Data_REV 2/Supplementary_Table_7_Source.xlsx]

## Sheet: Derivatives - High & low salt
PylB Thermofluor assay raw data
Derivative fluoresence data shown for high and low salt conditions
	Sample	High salt buffer - 1	SUMO-PylB, High Salt	PylB.3f2, High salt	PylB.JM10.1, High salt	Low salt buffer	SUMO-PylB, Low Salt	PylB.3f2, Low salt	PylB.JM10.1, Low salt	High salt buffer	SUMO-PylB, High Salt	PylB.3f2, High salt	PylB.JM10.1, High salt	Low salt buffer	SUMO-PylB, Low Salt	PylB.3f2, Low salt	PylB.JM10.1, Low salt	High salt buffer	SUMO-PylB, High Salt	PylB.3f2, High salt	PylB.JM10.1, High salt	Low salt buffer	SUMO-PylB, Low Salt	PylB.3f2, Low salt	PylB.JM10.1, Low salt	High salt buffer	SUMO-PylB, High Salt	PylB.3f2, High salt	PylB.JM10.1, High salt	Low salt buffer	SUMO-PylB, Low Salt	PylB.3f2, Low salt	PylB.JM10.1, Low salt
	Replicate	Replicate #1	Replicate #1	Replicate #1	Replicate #1	Replicate #1	Replicate #1	Replicate #1	Replicate #1	Replicate #2	Replicate #2	Replicate #2	Replicate #2	Replicate #2	Replicate #2	Replicate #2	Replicate #2	Replicate #3	Replicate #3	Replicate #3	Replicate #3	Replicate #3	Replicate #3	Replicate #3	Replicate #3	Replicate #4	Replicate #4	Replicate #4	Replicate #4	Replicate #4	Replicate #4	Replicate #4	Replicate #4
	Temperature
	25	8.12104	398.471	273.415	711.903	2.49155	412.434	394.249	140.334	-5.89637	557.52	657.887	391.352	-1.64734	336.909	278.928	190.926	-3.83324	373.222	728.326	353.324	8.25685	344.395	157.254	370.463	-4.5126	373.468	653.71	443.733	-7.44369	374.947	357.557	317.371
	25.5	17.5956	863.353	592.398	1542.46	5.39836	893.608	854.207	304.057	-12.7755	1207.96	1425.42	847.929	-3.56924	729.969	604.345	413.673	-8.30536	808.648	1578.04	765.535	17.8898	746.189	340.717	802.671	-9.77729	809.182	1416.37	961.421	-16.128	812.386	774.708	687.636
	26	16.2421	796.941	546.829	1423.81	4.98311	824.869	788.499	280.668	-11.7927	1115.04	1315.77	782.704	-3.29469	673.817	557.857	381.852	-7.66648	746.444	1456.65	706.648	16.5137	688.79	314.508	740.927	-9.0252	746.937	1307.42	887.466	-14.8874	749.895	715.115	634.741
	26.5	16.2421	796.941	546.829	1423.81	4.98311	824.869	788.499	280.668	-11.7927	1115.04	1315.77	782.704	-3.29469	673.817	557.857	381.852	-7.66648	746.444	1456.65	706.648	16.5137	688.79	314.508	740.927	-9.0252	746.937	1307.42	887.466	-14.8874	749.895	715.115	634.741
	27	16.2421	796.941	546.829	1423.81	4.98311	824.869	788.499	280.668	-11.7927	1115.04	1315.77	782.704	-3.29469	673.818	557.857	381.852	-7.66648	746.444	1456.65	706.648	16.5137	688.79	314.508	740.927	-9.0252	746.937	1307.42	887.466	-14.8874	749.895	715.115	634.741
	27.5	17.5659	811.763	545.958	1445.32	6.07792	840.115	803.258	269.997	-10.8084	1132.21	1339.71	796.198	-2.16241	688.92	568.485	391.227	-6.60604	760.003	1487.75	718.591	17.6862	702.348	325.442	753.124	-7.64466	762.2	1324.3	901.946	-14.1687	768.182	735.583	649.239
	28	9.2883	720.008	556.398	1313.67	-0.748791	748.95	714.644	340.076	-17.1069	1027.61	1195.35	713.547	-9.21154	596.095	503.13	333.46	-13.3144	676.135	1297.96	643.552	10.4387	620.01	251.96	678.495	-16.2967	668.379	1218.87	808.099	-18.6407	655.678	608.513	557.252
	28.5	-6.2976	541.093	537.637	1045.94	-13.566	545.198	522.621	449.858	-27.8307	810.567	884.64	544.696	-22.6201	410.244	372.876	217.791	-25.1241	511.726	904.841	506.447	-3.80807	447.071	154.494	525.92	-32.1167	480.42	1021.09	656.321	-27.1637	429.635	359.096	394.636
	29	-15.7337	416.353	472.258	837.49	-22.7681	377.372	345.107	456.871	-33.0852	641.843	624.499	421.04	-31.8298	271.021	272.582	138.625	-32.8323	398.365	610.18	417.11	-13.6941	308.663	138.155	410.441	-43.7595	340.242	885.985	602.372	-32.9515	271.696	217.061	306.734
	29.5	-21.5184	326.748	411.65	675.837	-30.0873	251.869	197.648	403.5	-35.0305	522.13	434.98	352.926	-38.062	170.579	201.413	100.423	-40.0415	322.871	430.098	356.631	-20.4187	214.356	153.598	338.137	-52.747	246.561	804.011	596.156	-37.5129	176.105	165.357	266.494
	30	-24.2668	263.991	357.877	562.908	-34.918	160.817	93.7788	347.731	-35.0437	443.82	320.682	323.698	-41.1949	112.663	163.157	108.734	-44.8879	272.593	357.422	323.975	-24.1458	164.455	181.781	302.702	-57.4766	191.472	765.704	610.387	-40.7949	131.72	156.221	260.531
	30.5	-24.9006	218.321	305.904	506.94	-36.9294	96.0144	25.5783	300.733	-34.6783	391.498	249.329	307.379	-41.9693	77.1702	141.078	122.049	-46.5533	234.098	361.589	306.553	-25.5715	136.225	203.647	281.403	-57.1385	154.959	749.288	645.421	-41.92	110.829	163.672	263.739
	31	-24.6634	187.855	280.713	491.998	-37.4835	48.9791	5.88656	261.5	-33.734	353.126	198.841	297.417	-41.1894	49.8165	123.687	117.809	-46.6012	198.539	408.379	294.47	-25.0694	113.401	209.181	263.288	-52.7094	133.992	740.635	705.367	-41.1041	94.9847	173.95	254.905
	31.5	-24.5144	173.046	282.307	504.677	-37.7193	18.0246	46.0149	231.252	-32.8528	320.991	168.667	291.614	-39.7377	31.1836	114.029	114.779	-44.862	167.641	470.356	287.762	-23.8296	97.1415	199.171	250.578	-46.9617	121.2	733.743	790.953	-39.6979	83.3842	178.467	240.897
	32	-24.5567	167.541	286.234	545.476	-36.7712	-6.08919	109.551	203.913	-32.7264	296.69	156.905	285.114	-38.7106	14.4656	109.239	119.368	-41.2456	142.644	532.534	283.997	-22.4831	84.793	192.599	240.595	-41.6135	109.601	737.342	894.555	-38.6931	73.2456	174.208	229.033
	32.5	-24.6805	161.707	284.686	589.917	-35.7766	-25.5805	159.559	176.942	-31.9848	277.268	148.102	274.217	-38.2755	-3.80083	100.773	122.938	-36.7765	116.981	580.72	278.903	-20.824	67.56	186.159	226.141	-36.9602	99.3857	744.777	992.901	-37.4111	55.5704	163.713	207.423
	33	-24.6408	158.745	285.817	667.64	-35.6309	-40.3941	194.051	148.797	-30.3114	259.732	140.571	262.583	-38.0199	-19.9157	93.8478	115.285	-32.7079	94.7905	607.6	273.504	-18.6673	50.0393	174.231	207.709	-32.9229	93.5497	753.763	1061.04	-36.3375	37.0848	152.821	182.454
	33.5	-24.23	165.525	293.438	814.534	-35.6437	-52.4971	209.522	123.041	-28.9505	248.854	142.535	254.285	-37.3953	-32.8093	94.077	109.691	-29.9842	83.5364	621.527	266.598	-16.1822	35.8466	157.272	191.498	-30.7308	86.8762	759.423	1082.05	-36.1177	24.6478	146.339	166.011
	34	-23.823	166.714	287.888	989.706	-35.7539	-67.8691	194.704	94.2158	-28.0432	241.758	142.803	243.623	-36.8162	-48.733	88.0189	102.127	-28.0465	75.9459	622.983	257.095	-14.0437	21.2262	139.875	173.441	-30.1701	75.8148	753.587	1043.5	-36.0536	10.4332	134.734	143.594
	34.5	-23.8448	157.515	269.65	1151.42	-36.3518	-87.7329	158.597	59.3073	-27.4748	229.121	129.603	219.468	-36.5651	-69.4442	70.5449	76.2388	-27.0813	65.5989	593.476	235.724	-12.0842	2.70479	111.182	146.842	-30.3687	62.0275	711.803	940.138	-35.9295	-6.1069	113.38	107.863
	35	-24.3331	152.112	256.521	1300.54	-36.3993	-108.417	123.478	23.6165	-27.4082	212.135	108.261	191.382	-36.0178	-91.2536	53.4143	39.4498	-27.5599	61.0632	541.139	204.609	-10.2394	-15.0773	75.4248	117.739	-30.5937	50.1634	639.353	792.999	-35.9938	-22.0724	91.2905	73.4781
	35.5	-24.5232	147.009	244.482	1351.26	-35.6606	-130.065	85.9316	-8.49651	-28.3763	193.923	82.3366	163.464	-35.5386	-113.669	32.7279	5.64042	-28.6378	62.2568	482.141	169.312	-8.65899	-34.9436	43.3534	82.2499	-31.3322	39.0742	557.859	631.579	-35.989	-40.3619	65.4849	39.8764
	36	-25.0689	130.395	220.956	1253.47	-34.7571	-153.525	39.8806	-47.1506	-29.9196	173.036	51.1439	123.657	-35.8865	-139.505	2.51378	-39.1964	-29.0041	61.8731	414.584	127.821	-7.57905	-55.3779	10.3024	36.4152	-32.3408	25.8894	470.355	475.225	-35.9389	-65.4509	32.8127	-5.65273
	36.5	-26.2305	116.452	192.279	1081.63	-33.6504	-175.641	-10.5587	-91.7329	-30.8867	151.569	17.4608	76.9792	-36.4145	-167.325	-31.0943	-90.2721	-30.1394	61.4384	344.821	77.0588	-6.33985	-73.2607	-26.5784	-13.447	-32.7646	16.5337	384.488	338.994	-35.7251	-91.2558	0.958776	-52.3623
	37	-26.9607	109.22	169.587	881.749	-32.734	-196.962	-62.6598	-135.982	-31.2543	136	-10.4188	36.4099	-36.3525	-190.731	-63.5514	-134.922	-31.3366	64.126	297.082	23.3011	-4.78775	-94.7984	-63.4726	-67.4493	-32.888	8.40784	323.407	240.157	-35.5594	-116.346	-32.1844	-97.8042
	37.5	-27.0333	95.1347	133.605	667.514	-32.4741	-222.458	-118.45	-190.951	-31.2654	124.212	-34.3693	-10.6483	-36.7219	-213.55	-102.063	-182.07	-31.6397	66.0861	267.785	-30.3427	-4.02977	-120.239	-99.5679	-131.129	-33.0638	-5.54732	292.68	182.766	-35.995	-145.175	-74.3371	-152.68
	38	-27.6592	76.6635	82.5633	483.879	-33.1147	-250.668	-176.074	-259.655	-30.8958	111.738	-61.3905	-66.6082	-37.1412	-239.334	-145.904	-238.205	-32.2014	65.456	236.557	-94.5096	-4.4374	-147.178	-143.108	-199.006	-33.7064	-20.4439	267.635	147.262	-36.5141	-176.437	-119.687	-218.546
	38.5	-28.256	56.846	26.1468	352.714	-34.1225	-282.066	-240.355	-334.912	-30.7239	95.9554	-96.1223	-125.421	-36.8179	-266.789	-197.025	-298.232	-33.3162	61.6229	200.322	-164.739	-5.57454	-179.507	-192.689	-271.167	-34.5447	-33.285	238.007	114.738	-36.8053	-206.241	-172.448	-292.362
	39	-28.5558	34.7266	-30.4102	242.64	-35.0816	-314.804	-307.67	-413.349	-31.0181	79.4863	-131.072	-189.011	-36.9865	-293.915	-253.457	-367.627	-34.2176	59.2856	165.413	-229.681	-7.14388	-216.63	-245.238	-350.561	-35.3611	-44.2012	209.77	85.1561	-37.6121	-233.425	-233.829	-369.151
	39.5	-28.9878	14.5646	-93.7563	139.623	-36.2605	-345.159	-374.549	-497.98	-31.4232	61.2273	-170.507	-257.503	-37.6377	-321.084	-309.802	-449.597	-35.283	57.6151	120.426	-294.78	-9.72074	-250.153	-302.206	-432.635	-36.2017	-52.4985	172.718	50.7221	-39.271	-260.897	-294.545	-451.067
	40	-29.533	-0.876302	-158.483	39.2317	-37.5484	-375.665	-446.542	-587.585	-32.4248	39.6898	-218.034	-329.153	-37.7884	-353.273	-371.98	-537.09	-36.8597	51.642	58.4986	-369.677	-13.0045	-285.731	-369.747	-522.032	-37.0064	-60.0241	116.161	-1.11531	-40.5544	-290.616	-361.07	-541.753
	40.5	-30.1402	-14.7325	-221.021	-57.0725	-38.1597	-407.769	-518.71	-681.845	-33.7111	23.2327	-268.533	-406.065	-38.2072	-386.887	-442.452	-632.634	-37.9129	44.8096	-6.34005	-444.866	-15.4241	-321.824	-444.358	-620.935	-37.7732	-67.2927	56.2104	-58.9687	-41.9055	-321.37	-437.473	-636.82
	41	-30.668	-21.3152	-288.219	-146.23	-38.5889	-437.546	-587.617	-779.663	-34.0556	12.7634	-321.057	-485.179	-39.4752	-418.409	-513.673	-734.97	-38.8651	40.9603	-68.9152	-522.152	-17.7027	-352.632	-522.495	-724.986	-38.5417	-72.9595	-0.46112	-112.837	-43.6741	-353.156	-515.074	-733.965
	41.5	-30.814	-27.4505	-362.864	-234.838	-39.6257	-471.78	-667.554	-890.605	-34.0199	2.13286	-381.72	-567.857	-40.2828	-452.863	-592.114	-833.92	-39.9964	34.7064	-141.972	-613.032	-20.4387	-388.147	-612.04	-840.028	-39.5946	-81.7274	-66.0279	-172.985	-45.2813	-390.988	-600.683	-844.572
	42	-31.0336	-41.6649	-449.584	-324.591	-40.8415	-516.691	-765.956	-1019.35	-34.8123	-8.18557	-451.252	-661.359	-41.2327	-495.693	-689.849	-933.89	-41.1754	22.9228	-227.243	-715.663	-22.7854	-429.813	-718.228	-971.55	-40.8503	-94.9792	-137.557	-239.732	-46.1051	-437.388	-705.001	-972.112
	42.5	-31.5414	-55.4978	-540.108	-409.616	-42.1547	-559.909	-870.238	-1152.21	-35.8046	-15.1932	-525.232	-757.59	-42.943	-535.029	-794.159	-1043.38	-42.0573	11.957	-315.059	-822.003	-24.548	-468.852	-838.618	-1112.75	-42.314	-103.561	-207.433	-306.261	-47.0265	-483.185	-813.603	-1107.34
	43	-32.0759	-67.2742	-629.575	-478.146	-44.0147	-599.923	-982.003	-1292.41	-36.4684	-25.0782	-605.321	-854.887	-43.7365	-572.594	-900.581	-1153.46	-42.9736	4.345	-404.233	-926.972	-27.316	-508.272	-967.947	-1261.69	-43.4721	-107.723	-280.578	-376.027	-48.8444	-524.639	-923.912	-1249.5
	43.5	-33.2468	-82.4396	-707.964	-533.886	-45.9637	-646.128	-1104.18	-1448	-38.0557	-39.0876	-693.204	-958.931	-43.91	-617.206	-1021.37	-1270.19	-44.4823	-6.28867	-500.25	-1040.58	-30.112	-558.366	-1111.44	-1424.91	-44.8639	-115.349	-362.248	-453.573	-50.9463	-572.115	-1047.39	-1409.3
	44	-35.1396	-98.4806	-761.506	-587.12	-47.4634	-693.556	-1229.74	-1611.47	-40.132	-52.9803	-787.738	-1069.86	-44.92	-661.797	-1150.52	-1405.95	-46.0215	-20.0998	-600.115	-1164.14	-33.0143	-609.261	-1264.14	-1598.45	-47.1428	-126.489	-449.756	-534.049	-52.9905	-623.604	-1181.67	-1586.23
	44.5	-37.0411	-108.302	-772.331	-636.513	-48.6761	-732.542	-1353.61	-1779.27	-41.8217	-70.392	-880.658	-1187.27	-46.2653	-703.186	-1279.95	-1553.79	-47.4243	-30.075	-700.631	-1290.24	-36.6475	-658.26	-1416.08	-1776.74	-49.6256	-134.34	-540.267	-613.816	-55.2255	-669.338	-1318.4	-1769.66
	45	-39.1542	-119.624	-735.907	-687.792	-49.3838	-776.053	-1487.86	-1960.92	-43.4794	-91.5767	-966.041	-1313.24	-46.9368	-751.707	-1423.05	-1714.96	-49.5056	-37.8375	-805.852	-1417.57	-39.5611	-713.329	-1565.03	-1962.42	-51.6875	-143.902	-635.001	-692.458	-57.295	-716.376	-1466.02	-1961.53
	45.5	-40.8076	-130.491	-653.353	-765.991	-50.0459	-823.259	-1636.11	-2150.49	-45.0953	-112.291	-1032.95	-1443.12	-48.4003	-802.796	-1577.16	-1897.44	-51.9073	-49.8857	-916.93	-1556.75	-41.5249	-770.592	-1715.89	-2154.58	-54.1241	-158.869	-734.06	-771.171	-58.1216	-770.324	-1624.89	-2163.99
	46	-41.9908	-138.395	-544.078	-868.929	-51.1408	-860.523	-1785.46	-2337.5	-46.2094	-131.512	-1068.84	-1571.21	-50.5846	-847.151	-1727.72	-2096.94	-53.5862	-60.7916	-1028.62	-1694.57	-43.0685	-820.095	-1864	-2346.6	-56.4274	-169.031	-829.181	-844.128	-58.2066	-816.243	-1784.42	-2361.31
	46.5	-42.8543	-149.997	-425.062	-977.139	-51.9166	-893.038	-1939.26	-2528.23	-47.2197	-152.684	-1067.15	-1689.21	-51.3375	-885.793	-1879.45	-2301.08	-55.1199	-68.2731	-1141.89	-1794.57	-43.1344	-858.981	-2011.68	-2537.94	-57.4755	-175.194	-921.703	-912.383	-58.1141	-852.811	-1941.75	-2556.37
	47	-43.3685	-165.314	-311.671	-1088.51	-52.2001	-926.082	-2097.82	-2724.81	-47.988	-171.677	-1030.01	-1774.48	-50.4936	-918.199	-2029.29	-2501.81	-56.7673	-80.2647	-1260.73	-1828.18	-41.4477	-893.236	-2164.33	-2734.79	-57.8483	-185.349	-1015.59	-980.221	-57.5624	-887.639	-2082.75	-2738.97
	47.5	-43.6674	-183.565	-224.88	-1195.57	-52.6105	-952.387	-2250.45	-2866.76	-48.4657	-189.439	-963.625	-1806.64	-50.0875	-944.504	-2172.79	-2691.32	-57.6171	-98.3665	-1380.51	-1772.98	-39.2879	-922.351	-2280.99	-2868.48	-58.9049	-198.769	-1111.33	-1047.77	-56.3652	-921.02	-2176.49	-2861.48
	48	-44.3094	-208.84	-169.461	-1289.75	-52.2268	-973.05	-2399.07	-2879.64	-49.1808	-210.8	-876.312	-1775.67	-49.7892	-968.251	-2320.28	-2870.96	-58.4332	-119.04	-1509.29	-1610.21	-36.9686	-946.107	-2302.43	-2862.64	-59.8718	-213.797	-1211.43	-1116.9	-55.4121	-951.02	-2197.89	-2882.15
	48.5	-44.7916	-242.883	-129.318	-1374.6	-50.9767	-998.775	-2507.63	-2747.63	-50.1284	-236.351	-777.304	-1671.5	-48.7629	-991.835	-2449.03	-3020.86	-59.7929	-144.406	-1647.83	-1342.73	-34.5474	-968.083	-2208.73	-2707.6	-60.1507	-232.816	-1314.21	-1183.81	-54.9198	-979.34	-2126.87	-2776.81
	49	-44.9818	-270.759	-104.308	-1438.52	-49.9991	-1020.57	-2500.63	-2450.84	-50.8119	-258.314	-674.307	-1490.57	-48.2067	-1014.91	-2509.38	-3097.25	-61.0021	-170.902	-1755.55	-1020.2	-32.6791	-990.635	-1983.25	-2390.26	-60.6188	-249.457	-1409.48	-1236.28	-54.0962	-1005.39	-1945.58	-2510.41
	49.5	-45.1499	-297.205	-96.446	-1481.21	-48.9616	-1037.81	-2363.28	-1972.75	-51.1674	-280.919	-575.947	-1263.83	-48.5499	-1039.05	-2483.41	-3077.98	-62.0174	-194.703	-1793.63	-706.954	-31.8064	-1011.34	-1615.75	-1894.52	-61.8322	-261.609	-1501.14	-1275.6	-53.5149	-1028.07	-1675.13	-2101.31
	50	-44.5981	-324.984	-93.0903	-1515.79	-47.9796	-1051.55	-2093.82	-1418.92	-51.3211	-309.515	-485.366	-1028.09	-48.3277	-1057.06	-2343.69	-2935.89	-63.6797	-219.113	-1746.15	-448.411	-31.5716	-1026.24	-1181.68	-1339.34	-62.9795	-271.622	-1594.99	-1303.35	-54.0255	-1045.43	-1360.94	-1636
	50.5	-43.3989	-345.397	-89.3203	-1524.49	-47.7654	-1060.57	-1673.01	-932.913	-50.8766	-334.075	-401.618	-801.452	-47.4837	-1064.5	-2062.97	-2634.81	-65.0113	-241.878	-1587.52	-264.791	-31.3593	-1034.5	-788.856	-869.524	-63.4035	-278.618	-1676.14	-1300.95	-54.1966	-1052.36	-1045.47	-1186.53
	51	-41.2113	-356.486	-86.5589	-1495.5	-47.7099	-1058.04	-1190.8	-552.095	-49.724	-354.273	-330.621	-603.215	-46.5777	-1062.14	-1689.79	-2194.77	-65.3391	-261.98	-1317	-157.82	-31.1312	-1035.7	-478.614	-506.304	-63.8328	-286.826	-1739.75	-1268.34	-53.2839	-1051.04	-765.415	-800.865
	51.5	-38.6999	-374.889	-84.7592	-1445	-48.0004	-1049.49	-777.207	-290.453	-48.3962	-379.705	-273.887	-450.353	-45.5689	-1054.75	-1300.5	-1706.65	-65.6658	-286.294	-995.707	-108.619	-30.7799	-1034.66	-263.929	-262.134	-63.9731	-301.978	-1795.4	-1213.38	-52.9039	-1049.9	-547.833	-519.255
	52	-36.6118	-399.893	-79.202	-1366.34	-49.1793	-1036.6	-458.154	-162.065	-46.8106	-405.298	-226.825	-336.932	-44.6694	-1038.07	-938.655	-1237.22	-65.4907	-313.594	-689.28	-87.5053	-29.5007	-1027.52	-154.005	-149.092	-63.1071	-323.577	-1824.21	-1121.21	-52.4679	-1043.66	-394.184	-343.722
	52.5	-34.9046	-416.793	-66.8658	-1235.98	-50.4777	-1012.61	-239.886	-119.625	-45.0902	-422.296	-187.096	-249.141	-43.7227	-1010.79	-639.841	-828.955	-64.4105	-334.419	-433.221	-73.2347	-28.1607	-1011.48	-114.705	-114.44	-61.3766	-345.317	-1793.4	-979.076	-50.5818	-1022.86	-288.339	-236.902
	53	-33.5424	-438.096	-54.4048	-1065.52	-51.3949	-978.031	-133.547	-96.0894	-44.1352	-438.643	-156.333	-183.634	-42.1521	-976.669	-430.22	-526.941	-63.8087	-354.023	-252.207	-59.5536	-26.8532	-986.221	-96.1747	-91.2047	-59.8736	-361.925	-1700.34	-798.307	-48.6895	-992.489	-215.582	-169.977
	53.5	-33.6587	-465.032	-48.3672	-848.097	-52.2045	-937.553	-94.1882	-75.0679	-43.1839	-452.382	-130.027	-135.246	-40.0647	-935.243	-294.864	-336.214	-63.8239	-374.783	-148.447	-47.2173	-25.9293	-948.82	-78.9052	-71.129	-59.0228	-372.733	-1547.23	-588.147	-47.6195	-958.049	-163.51	-125.701
	54	-34.2985	-476.293	-40.852	-580.022	-52.4746	-886.36	-67.1444	-57.1146	-42.2253	-458.385	-105.695	-97.3086	-38.5329	-885.27	-206.141	-216.34	-64.3439	-386.571	-97.7491	-36.0272	-25.4212	-896.964	-63.5159	-54.0057	-58.9708	-376.254	-1315.61	-353.756	-46.1774	-907.917	-123.579	-92.4557
	54.5	-35.0568	-475.874	-32.4567	-299.231	-52.4697	-825.18	-41.6979	-41.8061	-41.8987	-459.282	-83.7684	-66.1396	-36.7967	-830.067	-144.65	-137.62	-65.933	-390.319	-70.2529	-25.3786	-25.6677	-836.404	-49.492	-39.5156	-59.5039	-369.129	-1012.59	-114.741	-44.5248	-844.221	-91.0537	-65.707
	55	-36.3688	-478.653	-27.1693	-46.0725	-52.4761	-760.858	-17.4186	-28.842	-41.2746	-458.182	-63.8849	-41.2007	-34.6936	-770.283	-99.601	-87.4195	-67.5847	-393.01	-49.8279	-15.4804	-26.3346	-768.913	-36.757	-27.3318	-59.7522	-357.089	-669.77	102.529	-43.7848	-778.045	-64.8867	-44.7118
	55.5	-37.6308	-433.966	-22.0563	162.291	-52.6444	-697.155	-2.65086	-18.0368	-40.0971	-408.897	-46.0642	-21.307	-33.338	-711.307	-65.9439	-48.2857	-68.5863	-389.841	-31.0937	-7.20893	-27.0994	-698.093	-25.3781	-16.9452	-59.8637	-349.219	-310.834	281.053	-43.4096	-712.988	-42.8793	-27.6984
	56	-38.2814	-344.508	-14.0393	281.937	-53.27	-632.589	2.46341	-9.19219	-39.4047	-314.028	-30.1189	-5.04062	-32.6829	-653.803	-40.2425	-14.5239	-69.2303	-362.357	-14.3479	-0.23875	-27.1501	-628.423	-15.7045	-8.12841	-59.7679	-339.291	45.8627	418.312	-43.0667	-645.64	-24.5589	-14.005
	56.5	-38.9578	-260.983	-7.10094	294.574	-53.9828	-571.694	7.37701	-2.33917	-38.6244	-214.364	-16.1097	8.03526	-31.4729	-594.416	-18.7971	12.9749	-68.025	-319.92	1.58518	5.61927	-26.5774	-563.102	-7.05214	-0.388047	-58.9961	-319.752	377.032	514.429	-42.6574	-578.907	-9.34143	-2.69383
	57	-39.5995	-148.328	-0.989453	243.198	-53.1571	-511.331	11.2992	7.30995	-38.6651	-101.839	-4.11594	18.6746	-30.4209	-532.311	0.851641	39.0817	-65.7018	-258.435	17.8261	9.92573	-25.9054	-511.631	0.883646	6.28693	-58.8862	-295.269	659.234	574.366	-42.2294	-517.152	3.80294	7.11727
	57.5	-41.6617	16.2508	4.05966	163.641	-50.269	-446.794	13.7484	20.7603	-42.0124	20.6742	7.03542	26.5971	-30.608	-472.05	18.2495	66.35	-63.5101	-166.321	32.9897	14.4873	-23.9003	-370.663	7.71208	11.6179	-61.1924	-265.437	879.861	611.366	-41.4176	-465.314	20.1086	15.8133
	58	-46.8225	141.888	8.2593	79.4503	-45.5871	-376.55	19.0881	33.9952	-47.2489	61.7922	19.1015	32.0713	-32.5517	-417.824	34.3594	89.1516	-60.7858	-50.9117	46.5695	20.2528	-21.5102	-106.892	13.5308	19.1452	-64.885	-224.094	1044.01	645.067	-39.5409	-318.042	40.2601	23.1739
	58.5	-52.6485	222.623	11.6497	20.6967	-38.9867	-297.657	27.3283	47.1834	-52.3774	26.0432	31.1553	35.1858	-36.6333	-220.36	51.1817	106.223	-57.8183	68.2197	59.9054	26.0168	-20.2589	181.891	18.8458	29.1938	-67.3128	-176.851	1163.06	679.997	-36.116	-35.5625	60.2298	30.2164
	59	-57.1842	312.461	14.1805	0.661797	-30.8453	-214.776	34.0679	60.8531	-56.9316	-4.07581	41.6819	36.2804	-40.8098	116.78	66.4892	120.852	-55.3777	182.918	69.9453	30.9372	-19.4155	478.43	23.2942	38.2609	-67.6172	-140.035	1237.72	705.193	-31.6048	275.349	79.2524	36.283
	59.5	-59.3837	356.746	16.8048	11.1355	-23.0417	-126.685	39.9605	66.4113	-58.0467	-42.2201	51.6274	37.1055	-43.2908	447.966	78.4733	133.994	-51.7702	270.292	74.1557	35.8961	-18.2906	812.395	26.7812	47.0938	-64.1427	-105.677	1278.36	722.16	-26.191	592.396	98.8878	40.925
	60	-55.6167	321.764	19.3969	43.4384	-16.3375	-35.0114	44.5723	62.3348	-52.1187	-81.006	58.4777	39.3701	-43.736	790.438	89.8886	146.885	-46.2736	315.295	75.9831	37.4837	-18.8601	977.021	29.7525	56.3439	-55.1584	-70.3443	1301.99	733.011	-19.8152	935.714	109.831	44.984
	60.5	-44.3138	258.312	22.0622	91.0018	-10.1373	64.7209	48.9182	57.7579	-40.8634	-77.4041	59.7995	44.1282	-39.5229	1166.2	101.189	160.144	-38.9947	327.525	79.2224	35.1625	-19.1997	902.599	32.8218	59.9894	-41.9172	-42.244	1304.45	731.301	-13.6017	1105.32	110.82	50.1231
	61	-29.9897	188.468	25.1299	154.113	-4.30738	166.781	53.6473	52.7985	-27.9705	-37.4409	58.5751	53.0213	-29.2626	1274.32	112.2	178.023	-29.386	297.51	86.9838	32.9916	-17.1239	791.003	35.8468	57.985	-28.7883	-15.5928	1283.57	723.31	-8.13953	1023.62	113.023	55.569
	61.5	-15.973	111.047	28.2717	235.013	0.952467	280.461	58.2779	47.5378	-15.7844	-2.55036	57.5597	65.4193	-17.625	1116.57	127.085	202.6	-18.7827	243.605	110.666	32.1802	-14.2936	686.477	38.9089	56.8492	-17.9106	21.1036	1250.25	730.162	-3.3829	896.756	118.509	61.6416
	62	-3.63308	54.797	30.1672	327.465	5.77033	403.663	63.6627	46.5628	-6.2002	27.1088	56.2112	79.6321	-7.9381	980.039	147.179	233.192	-8.54263	199.65	163.13	32.5348	-10.6933	565.972	42.3832	55.8733	-9.57281	57.3692	1213.7	754.653	1.09097	775.977	125.941	69.4749
	62.5	5.0981	33.4807	31.8416	426.056	10.2818	524.566	70.543	50.5807	-0.776198	48.4227	57.3588	96.585	0.408512	832.282	171.874	267.01	0.545902	170.585	260.764	35.854	-5.53716	528.521	45.9561	54.902	-4.88126	90.9142	1186.54	795.453	4.60922	644.173	140.825	78.2813
	63	9.17617	46.3013	30.5131	532.419	13.4658	641.184	78.198	55.097	0.953688	70.0976	63.266	118.335	5.86521	663.335	203.24	310.202	7.28308	155.817	417.357	42.7066	-0.840742	612.705	49.2889	56.7925	-3.44383	130.762	1184.44	851.91	7.13773	597.445	165.114	86.6291
	63.5	10.4864	84.2571	29.2278	640.976	15.2979	757.261	88.7089	60.849	0.991387	99.7026	72.5853	147.941	7.3102	630.632	243.832	370.026	11.0512	171.052	629.193	51.3909	2.70476	715.754	53.1119	61.9446	-2.33162	170.109	1212.26	918.776	8.82481	677.829	194.592	96.2458
	64	11.185	134.99	32.196	747.73	16.0762	867.348	109.52	68.4303	1.35676	130.679	85.6799	187.324	6.97217	730.569	292.298	450.186	12.6777	202.84	876.261	61.5157	5.56659	811.178	57.5723	67.7533	-0.498532	206.061	1257.68	984.272	9.80371	779.839	228.88	108.03
	64.5	11.5055	188.993	36.7944	848.523	16.6462	964.781	150.276	77.5696	2.41414	168.732	103.846	239.449	7.09002	819.838	356.04	554.324	13.1818	239.655	1139.5	75.7411	6.49418	905.493	62.6043	74.9283	0.783034	243.534	1318.76	1041.9	9.6848	874.24	272.154	121.683
	65	11.5065	249.768	38.3454	943.575	16.482	1060.94	234.259	88.7402	3.45016	216.323	125.715	308.479	7.49775	913.081	442.703	685.65	13.0577	283.787	1385.46	102.422	6.41708	1001.9	69.3775	84.6438	2.08506	282.935	1384.13	1089.58	9.13355	966.186	330.335	138.45
	65.5	12.2754	315.554	47.2298	1020.92	16.1734	1153.81	378.208	105.787	4.87752	269.107	152.704	394.653	7.70984	1008.38	564.69	842.971	13.1033	328.259	1581.36	153.806	5.97283	1096.96	78.1899	97.6852	4.04028	321.754	1442.26	1124.57	8.80804	1054.66	407.446	162.552
	66	13.8898	377.965	60.3111	1076.74	16.3647	1235.38	580.048	146.958	6.67389	318.098	186.599	492.601	7.62619	1093.03	723.776	1009.13	13.8911	367.988	1719.64	245.411	4.28621	1184.59	89.0311	120.471	5.6662	361.608	1485.05	1143.08	8.39859	1133.3	510.176	196.957
	66.5	15.5788	434.167	66.6968	1108.96	16.6457	1304.89	827.828	242.688	8.50483	371.029	229.967	610.425	7.97179	1167.89	914.815	1167	15.6916	414.372	1811.2	393.129	2.5532	1264.72	111.071	185.407	6.85442	404.737	1520.93	1147.62	7.94843	1207.44	652.883	244.207
	67	17.6502	492.394	73.3192	1116.43	16.5058	1370.59	1098.02	409.395	10.3936	429.622	284.406	751.421	8.44771	1236.33	1120.52	1303.11	17.261	460.203	1856.74	591.359	2.06514	1333.28	163.202	316.557	8.67766	451.189	1542.65	1138.17	7.71993	1275.84	829.113	307.891
	67.5	19.5526	549.453	87.6151	1102.85	17.0648	1424.8	1340.23	642.589	13.0672	484.687	351.523	904.098	8.3211	1294.72	1317.73	1409.64	18.6489	503.02	1861.59	823.777	1.89471	1388.45	276.929	510.49	10.5897	500.217	1541.71	1116.95	7.71724	1332.26	1023.47	393.022
	68	20.4463	602.728	98.9491	1080.3	17.778	1464.97	1521.45	929.534	15.8691	534.566	433.706	1057.73	8.17713	1337.85	1475.51	1474.68	20.0297	549.362	1843.57	1068.6	2.19699	1434.25	466.212	766.077	12.3618	551.237	1525.59	1091.87	7.3929	1382.78	1223.8	505.204
	68.5	20.8759	660.264	104.949	1059.62	17.6018	1502.35	1642.33	1235.06	18.6005	585.421	534.971	1212.09	8.56615	1373.75	1579.26	1503.75	21.0834	601.898	1813.51	1289.76	3.49992	1472.29	722.327	1067.91	14.4032	604.543	1502.35	1065.24	7.49881	1423.84	1406.14	653.055
	69	20.7988	718.46	121.442	1045.05	17.3871	1533.59	1702.23	1495.15	20.73	634.45	658.602	1348.09	8.89826	1404.27	1634.18	1508.48	22.1375	652.716	1771.47	1455.6	4.44478	1502.59	1027.19	1345.1	16.2983	653.168	1467.55	1037.64	7.79748	1449.27	1535.94	830.611
	69.5	20.0779	771.984	159.431	1041.18	17.1616	1553.28	1713.1	1673.63	22.0545	678.861	807.118	1447.88	9.01201	1423.91	1647.6	1497.3	23.7051	701.548	1727.34	1563.67	4.87044	1528.53	1340.15	1547.05	17.8831	694.294	1429.92	1017.07	7.75597	1464.53	1613.42	1027.54
	70	19.476	826.265	243.826	1046.44	16.8322	1571	1706.95	1779.94	22.6836	726.093	982.063	1514.5	9.5377	1438.77	1635.13	1477.15	25.2597	750.957	1697.35	1622.89	5.28535	1547.6	1596.33	1680.69	19.7264	734.148	1404.48	1004.8	7.91021	1478.67	1652.25	1240.07
	70.5	19.5907	880.089	398.695	1057.44	17.6658	1590.4	1700.2	1829.45	22.8106	775.159	1170.28	1557.16	10.4707	1452.52	1614.52	1464.14	26.4239	795.231	1677.92	1639.81	5.61943	1555.85	1770.05	1745.89	21.2361	769.537	1383.74	993.508	9.0039	1483.15	1655.69	1442.71
	71	19.3778	921.644	619.669	1062.9	19.2553	1599.23	1685.6	1830.57	22.935	819.118	1347.82	1571.88	11.708	1458.24	1592.53	1452.53	27.3523	832.831	1661.6	1631.28	5.48913	1559.56	1870.26	1746.97	21.6851	797.488	1360.52	984.402	9.86736	1480.39	1638.69	1597.79
	71.5	19.3454	960.734	890.592	1067.31	20.8107	1604.84	1673.68	1815.62	23.6967	857.051	1495.75	1564.05	12.946	1453.93	1567.67	1438.28	27.2181	866.058	1649.02	1614.14	5.67506	1560.97	1902.93	1727.14	21.715	827.453	1339.08	977.923	10.736	1474.77	1625.47	1706.56
	72	20.0239	999.216	1183.25	1071.34	22.7216	1609.05	1666.02	1808.08	24.8749	891.717	1603.2	1549.45	14.0358	1442.31	1546.42	1427.77	26.7766	899.138	1637.89	1597.19	6.62826	1557.58	1894.51	1713.79	21.9095	860.967	1320.9	971.628	12.6626	1464.88	1616.43	1775.38
	72.5	20.6837	1028.33	1438.58	1070.28	24.6372	1601.07	1655.2	1800.03	25.9239	922.208	1659.8	1533.31	15.8085	1422.45	1528.06	1418.7	26.852	929.068	1617.87	1575.66	7.29971	1550.56	1875.53	1698.7	21.6413	887.604	1296.96	961.611	14.4707	1444.99	1599.9	1794.05
	73	21.2079	1050.44	1610.04	1064.83	25.8996	1579.04	1640.76	1777.81	27.5577	946.284	1668.78	1513.12	17.8718	1394.81	1507.76	1396.69	27.598	955.485	1591.5	1553.07	8.16081	1539.81	1854.51	1683.35	21.3897	911.778	1269.21	950.324	15.7568	1419.88	1585.43	1782.6
	73.5	22.7704	1077.73	1710.25	1063.91	27.2019	1554.08	1626.98	1750.96	29.5877	968.795	1657.05	1493.95	19.7898	1363.88	1491.26	1375.45	28.813	979.407	1567.59	1535.72	9.67153	1520.16	1832.08	1674.58	22.4636	937.032	1244.39	938.305	17.3408	1394.54	1573.23	1765.51
	74	25.242	1102	1750.31	1058.84	29.6337	1522.28	1608.6	1721.25	31.8327	991.61	1634.82	1480.75	22.4417	1335.16	1477.72	1360.78	31.4582	1001.76	1542.79	1520.71	11.3766	1492.03	1810.67	1664.6	24.5163	956.615	1225.58	926.859	19.4906	1369.35	1554.51	1742.18
	74.5	27.8537	1120.44	1738.22	1050.72	32.6526	1484.31	1587.43	1681.15	34.2592	1010.67	1604.18	1466.5	25.8723	1307.46	1461.8	1339.72	34.6972	1020.51	1514.21	1502.75	12.2822	1456.03	1782.82	1648.58	26.4756	972.762	1204.08	912.96	21.3213	1341.15	1530.26	1714.98
	75	29.676	1137.1	1703.33	1044.03	35.4376	1447.46	1562.92	1629.79	36.5659	1024.46	1573.84	1447.85	28.3884	1279.04	1442.77	1314.77	37.0037	1034.26	1488.87	1487.35	13.2966	1414.41	1749.2	1628.67	28.7824	988.445	1179.39	896.458	23.0065	1309.34	1507.23	1684.69
	75.5	30.4436	1155.88	1680.82	1037.58	37.9004	1413.36	1536.29	1579.5	38.7936	1036.87	1552.45	1427.39	30.5891	1250.23	1423.47	1296.52	38.6885	1046.15	1465	1475.41	14.3992	1369.89	1713.37	1604.16	31.7441	1001.36	1157.96	879.428	24.748	1275.97	1480.44	1645.46
	76	30.3313	1170.98	1662.94	1032.25	40.1916	1378.46	1513.86	1530.31	40.7196	1047.1	1532.56	1406.61	33.0296	1226.12	1405.18	1279.93	40.8356	1056.04	1438.64	1465.39	15.691	1329.01	1677.31	1578.17	34.2701	1011.69	1137.97	864.453	26.3474	1241.87	1450.07	1606.74
	76.5	29.3204	1181.86	1640.5	1031.51	41.6265	1344.19	1494.44	1480.28	41.9292	1055.09	1516.22	1388.28	34.7469	1204.53	1390.72	1260.4	42.3744	1064.37	1417.35	1459.4	17.5577	1294.12	1642.85	1554.78	36.3544	1021.28	1115.82	851.305	27.2005	1207.15	1422.8	1569.31
	77	27.9267	1191.92	1627.27	1030.22	42.7377	1308.77	1471.87	1436.05	43.3747	1063.58	1504.28	1374.18	36.3544	1184.23	1378.77	1247.12	43.3643	1071.6	1401.32	1456.56	19.7051	1263.64	1610.97	1535.87	38.8018	1028.2	1096.97	840.155	27.7749	1174.05	1401.79	1528.2
	77.5	27.1535	1199.92	1625.54	1028.84	43.7823	1271.95	1454.84	1403.82	45.3521	1067.64	1492.48	1360.51	37.9527	1164.89	1366.85	1234.88	45.1376	1077	1385.98	1453.1	22.0518	1235.78	1582.66	1522.4	41.0514	1031.96	1083.22	832.303	28.3906	1144.1	1385.49	1493.41
	78	27.1621	1199.61	1616.84	1028.44	44.7327	1233.65	1439.42	1376.81	46.7562	1068.27	1479.32	1349.31	39.0418	1148.78	1357.04	1224.14	47.1396	1081.34	1375.45	1444.93	24.378	1211.69	1556.8	1513.8	42.3272	1033.28	1070.18	826.5	28.7404	1117.26	1370.68	1466.48
	78.5	26.8998	1191.13	1603.12	1021.84	45.5961	1193.95	1413.18	1352.28	47.9373	1066.59	1462.39	1339.41	40.0501	1129.58	1342.19	1213.8	47.9402	1082.14	1363.73	1430.78	25.7607	1186.9	1529.91	1498.52	43.1659	1029.97	1057.59	820.393	29.2782	1089.79	1357.22	1436.58
	79	26.3457	1176.13	1591.87	1005.96	45.3424	1151.96	1379.57	1331.36	49.0726	1059.79	1442.61	1324.25	41.7062	1102.37	1321.96	1204.49	47.9274	1075.38	1346.45	1410.94	26.1238	1155.38	1500.96	1475.57	43.7869	1020.05	1040.97	811.084	29.6523	1058.88	1338.61	1406.48
	79.5	25.2292	1154.13	1564.97	987.422	43.8286	1110.27	1347.64	1309.67	49.4153	1047.82	1422.48	1308.53	42.8802	1073.75	1300.34	1192.78	47.8358	1062.04	1329.21	1394.28	27.1339	1122.8	1471.75	1450.26	43.7627	1002.58	1018.82	799.808	29.8475	1026.22	1312.12	1377.24
	80	24.2547	1134.52	1531.45	974.393	42.7187	1073.52	1311.15	1289.31	49.9271	1037.9	1409.31	1299.81	44.6559	1046.37	1280.95	1180.92	47.7243	1048.2	1311.48	1381.94	28.5096	1093.11	1444.86	1422.96	43.4829	981.283	996.247	790.52	30.3885	996.18	1284.3	1348.57
	80.5	23.0671	1115.67	1504	962.646	41.9173	1039.9	1271.65	1268.25	50.6875	1025.38	1396.41	1289.62	47.3057	1014.55	1263.48	1162.14	47.0176	1031.02	1288.42	1373.64	29.1111	1060.98	1419.6	1392.28	43.2644	957.576	973.561	783.359	31.0461	967.519	1257.09	1321
	81	22.0574	1094.31	1475.56	956.343	40.9046	1008.54	1243.55	1248.46	50.5966	1008.91	1381.89	1277.4	49.6234	981.105	1248.85	1137.31	46.3728	1011.48	1268.61	1366.3	30.4825	1027.91	1395.01	1363.43	43.028	931.625	949.999	775.87	31.2654	938.403	1228.78	1291.68
	81.5	21.4489	1075.8	1448.66	965.087	41.2272	981.242	1220.86	1231.66	50.4915	993.164	1366.99	1266.92	51.3023	951.382	1233.89	1107.9	46.3275	992.959	1249.89	1359.35	33.087	999.049	1372.44	1336.42	42.7418	906.654	932.868	771.36	31.978	912.936	1206.2	1260.41
	82	21.1568	1062.8	1437.2	981.289	42.7118	959.744	1194.17	1217.82	50.5265	976.431	1353.83	1255.4	53.1736	922.371	1219.43	1079.2	46.1187	974.501	1226.63	1344.11	34.9699	970.976	1351.3	1308.52	42.149	885.668	923.701	772.229	32.9159	892.163	1189.84	1233.8
	82.5	22.0519	1040.2	1419.78	989.484	43.5068	934.765	1163.5	1197.53	49.9069	955.724	1333.89	1240.07	55.1888	894.18	1202.79	1055.23	46.131	952.834	1205.04	1321.13	36.7413	942.727	1331.45	1281.27	42.0772	865.783	916.497	774.337	33.2645	870.689	1172.05	1207.01
	83	23.6799	1014.05	1394.08	997.296	43.7936	908.234	1133.8	1178.13	47.4902	937.34	1315.44	1225.9	57.1459	870.192	1182.61	1036.81	46.7304	930.922	1189.22	1296.66	39.6435	917.798	1314.43	1255.92	42.1203	844.387	910.634	775.534	33.5916	847.304	1154.93	1180.8
	83.5	24.6247	992.706	1372.59	1003.63	44.504	883.939	1098.72	1158.96	43.8753	921.901	1303.92	1212.68	58.7263	851.574	1164.89	1026.11	47.2311	910.717	1175.33	1272.28	41.6051	896.699	1299.55	1235.56	41.7822	824.146	907.982	776.906	34.1977	827.896	1141.47	1162.8
	84	24.321	969.384	1347.74	998.165	44.3611	861.704	1066.1	1137.05	38.994	903.956	1290.73	1199.35	59.9424	835.737	1149.43	1022.14	47.6641	889.442	1165.34	1246.69	42.0493	877.511	1286.12	1220.14	41.4703	806.206	908.922	777.331	34.8752	810.835	1129.65	1150.43
	84.5	23.26	942.729	1319.11	987.743	43.9699	839.796	1046.64	1116.13	32.0937	886.408	1275.71	1185.04	61.0763	820.333	1132.68	1016.16	47.8903	870.507	1161.93	1224.32	42.8664	859.526	1274.36	1206.09	41.0984	787.985	908.976	772.169	35.56	792.589	1117.21	1137.04
	85	20.0776	921.022	1298.71	978.963	44.3653	821.772	1035.82	1099.27	23.5653	871.532	1264.72	1168.88	60.8196	805.712	1117.81	1008.46	46.4988	853.972	1155.61	1207.1	42.5485	841.125	1257.76	1191.11	39.9248	771.041	906.154	762.543	36.9385	776.247	1105.72	1124.28
	85.5	16.8791	901.105	1282.26	964.911	45.1522	807.093	1027.53	1082.39	17.1864	854.583	1252.86	1151.68	59.1979	790.774	1104.25	1001.84	44.9442	836.193	1144.92	1186.15	40.8903	822.725	1238.53	1175.69	39.2973	758.357	902.702	752.767	38.257	763.664	1093.25	1112.7
	86	15.8597	881.027	1267.77	946.014	45.3751	791.914	1026.37	1066.38	13.8292	837.483	1238.47	1135.25	57.5714	773.922	1088.63	992.488	43.9473	818.978	1132.33	1169.05	39.7126	804.274	1221.48	1158.63	39.2922	749.333	897.057	744.035	39.6368	751.914	1083.17	1099.74
	86.5	16.8227	864.078	1261.19	929.767	45.7283	778.011	1028.92	1052.36	11.8321	822.38	1231.3	1123.74	55.3281	757.057	1073.54	982.546	42.6242	804.241	1114.74	1159.12	38.8273	786.123	1202.54	1140.34	39.112	740.631	884.338	734.816	41.347	741.144	1073.72	1087.01
	87	18.7388	845.316	1249	911.635	45.7353	760.227	1018.39	1032.54	12.7656	805.069	1222.23	1114.93	50.9907	738.131	1056.32	972.57	41.8649	785.32	1087.64	1144.72	36.5769	766.241	1178.81	1118.75	39.6303	730.256	866.9	725.62	42.6916	728.218	1060.65	1071.14
	87.5	20.8125	825.94	1234.25	887.917	44.4521	736.332	999.265	1007.29	16.4981	786.657	1206.41	1103.5	46.3283	714.897	1033.3	956.269	42.5254	764.845	1062.38	1124.44	34.5386	744.141	1154.67	1093	40.9461	718.385	850.784	714.948	43.5062	711.101	1046.51	1050.52
	88	21.6017	810.335	1225.46	866.806	42.9886	711.413	980.251	982.125	20.7341	770.079	1192.94	1092.09	41.2381	693.937	1009.98	938.607	43.1006	746.734	1041.46	1111.29	32.3728	722.568	1129.34	1069.75	41.779	703.879	835.819	701.1	44.7349	692.927	1035.12	1027.43
	88.5	20.5731	794.08	1215.19	852.256	41.6684	688.096	956.081	958.064	23.1805	751.769	1178.29	1082.35	35.0353	674.735	987.413	919.84	43.2668	726.493	1017.37	1093.84	29.0044	699.378	1100.46	1047.41	42.2133	685.833	819.82	683.981	44.7875	672.673	1017.87	1002.77
	89	18.0876	774.466	1196.36	838.699	40.1796	662.378	926.201	932.551	24.1633	733.169	1154.97	1067.06	29.0947	654.95	965.951	897.843	43.5227	704.588	992.627	1066.07	24.7732	675.756	1069.86	1020.9	43.1468	666.884	803.237	664.461	43.4315	649.41	994.693	976.454
	89.5	15.1333	760.168	1184.25	828.806	38.2792	643.712	909.288	916.798	23.5871	718.605	1138.2	1048.95	24.4163	641.812	952.475	883.699	42.8833	687.529	976.55	1045.72	21.0186	660.346	1046.68	1002.25	43.7908	651.882	788.082	645.901	42.4931	632.197	980.392	959.191
	90	13.5334	749.101	1178.23	828.009	36.7463	638.376	908.577	916.801	20.7612	703.272	1132.77	1038.94	19.7895	637.317	950.544	879.947	41.3187	671.905	961.397	1032.65	17.7401	652.917	1033.78	995.209	43.7528	640.261	772.184	629.745	40.517	622.845	971.861	954.491
	90.5	12.5771	734.081	1168.65	827.395	34.278	637.742	912.299	921.316	15.4497	688.084	1125.82	1033.66	16.0003	632.474	951.708	878.012	39.3529	656.03	938.605	1016	15.0231	646.917	1025.83	986.189	43.3439	630.784	754.567	616.341	37.5005	615.099	963.482	955.886
	91	11.4777	721.515	1160.08	821.292	31.0586	637.095	920.411	925.293	10.2366	675.042	1119.35	1026.12	13.5299	626.895	952.119	880.164	36.6005	642.825	919.098	1001.54	13.3851	644.506	1021.72	976	42.8958	624.39	738.606	605.513	35.2299	609.905	960.114	960.416
	91.5	10.9606	712.341	1153.77	809.775	27.6696	637.482	930.029	932.066	7.69893	662.218	1116.22	1016.06	11.1551	623.249	949.255	885.138	33.6613	630.548	905.252	995.224	12.3169	643.763	1023.7	972.592	41.6802	617.18	724.06	596.882	33.3644	607.012	959.847	966.451
	92	11.1471	699.506	1148.77	794.762	24.0668	635.304	930.804	935.359	6.52172	650.192	1108.17	1007.51	9.42099	617.644	942.137	885.866	31.42	618.448	890.578	988.076	11.6645	635.317	1021.51	966.704	40.5602	607.699	710.766	589.709	30.6981	601.451	955.202	967.95
	92.5	10.4291	685.054	1140.03	778.344	20.5513	625.425	922.93	929.668	6.60264	640.888	1093.28	997.638	8.72098	608.886	930.943	885.122	28.994	607.8	873.361	979.748	10.4859	623.105	1012.43	952.86	40.0072	598.075	697.218	583.218	28.2824	593.266	947.193	965.959
	93	10.4761	672.603	1127.58	761.581	17.6655	613.812	913.064	923.451	9.74196	632.276	1078.05	982.694	8.6419	601.987	918.354	885.659	27.2508	598.578	862.955	974.031	9.16236	613.5	1002.25	943.835	40.0433	586.639	682.249	576.416	26.5534	582.995	937.336	962.689
	93.5	11.1206	660.914	1116.21	752.377	15.8866	602.337	905.783	918.914	14.1872	622.423	1060.98	967.698	8.54255	594.583	907.103	881.974	26.6582	590.134	846.49	968.204	7.66451	602.237	989.874	929.514	41.4791	575.921	663.543	567.555	24.236	571.95	922.331	959.76
	94	11.3741	653.253	1112.07	748.815	14.6537	595.729	901.148	915.795	15.9981	618.289	1050.98	962.98	8.81838	590.197	901.923	881.44	25.8536	586.152	835.7	965.396	6.7863	594.923	982.032	919.574	42.2445	570.666	653.499	562.894	22.6334	566.105	915.155	959.294
	94.5	12.4578	702.126	1196.73	816.524	15.7205	635.286	981.006	989.712	20.7413	659.49	1122.05	1033.05	9.79303	630.19	970.24	948.864	27.6017	629.138	878.116	1038.62	5.91841	636.976	1052.07	970.801	48.9277	613.754	686.693	598.713	21.9888	603.968	973.801	1040.35
	95	5.80112	323.169	550.177	380.491	7.42949	289.711	457.101	456.787	11.042	299.626	511.27	472.002	4.53405	286.572	444.697	433.952	12.7529	288.146	392.78	476.475	2.23065	291.398	482.161	436.355	24.0658	282.125	307.818	271.2	9.11531	275.203	441.589	480.753
