# Supplementary material for: Improved pyrrolysine biosynthesis through phage assisted non-continuous directed evolution of the complete pathway
Source: Nat Commun. 2021 Jun 24;12:3914. doi: 10.1038/s41467-021-24183-9 (PMC8225853; doi:10.1038/s41467-021-24183-9)
Supplement: Supplementary file 5 — Source Data [file 41467_2021_24183_MOESM5_ESM.zip › Source Data_REV 2/Supplementary_Table_8_Source.xlsx]

## Sheet: Derivatives - additives
PylB Thermofluor assay raw data
Derivative fluoresence data shown for medium salt conditions, with the presence or absence of SAM and L-Lysine
Sample	SUMO-PylB, no additives	SUMO-PylB, with SAM	SUMO-PylB, with L-lysine	SUMO-PylB, with SAM and L-lysine	PylB.3f2, no additives	PylB.3f2, with SAM	PylB.3f2, with L-lysine	PylB.3f2, with SAM and L-lysine	SUMO-PylB, no additives	SUMO-PylB, with SAM	SUMO-PylB, with L-lysine	SUMO-PylB, with SAM and L-lysine	PylB.3f2, no additives	PylB.3f2, with SAM	PylB.3f2, with L-lysine	PylB.3f2, with SAM and L-lysine	SUMO-PylB, no additives	SUMO-PylB, with SAM	SUMO-PylB, with L-lysine	SUMO-PylB, with SAM and L-lysine	PylB.3f2, no additives	PylB.3f2, with SAM	PylB.3f2, with L-lysine	PylB.3f2, with SAM and L-lysine	PylB.JM10.1, no additives	PylB.JM10.1, with SAM	PylB.JM10.1, with L-lysine	PylB.JM10.1, with SAM and L-lysine	Buffer, No additives	Buffer, with SAM	Buffer, with L-lysine	Buffer, with SAM and L-lysine	PylB.JM10.1, no additives	PylB.JM10.1, with SAM	PylB.JM10.1, with L-lysine	PylB.JM10.1, with SAM and L-lysine	Buffer, No additives	Buffer, with SAM	Buffer, with L-lysine	Buffer, with SAM and L-lysine	PylB.JM10.1, no additives	PylB.JM10.1, with SAM	PylB.JM10.1, with L-lysine	PylB.JM10.1, with SAM and L-lysine	Buffer, No additives	Buffer, with SAM	Buffer, with L-lysine	Buffer, with SAM and L-lysine
Replicate	Replicate #1	Replicate #1	Replicate #1	Replicate #1	Replicate #1	Replicate #1	Replicate #1	Replicate #1	Replicate #2	Replicate #2	Replicate #2	Replicate #2	Replicate #2	Replicate #2	Replicate #2	Replicate #2	Replicate #3	Replicate #3	Replicate #3	Replicate #3	Replicate #3	Replicate #3	Replicate #3	Replicate #3	Replicate #1	Replicate #1	Replicate #1	Replicate #1	Replicate #1	Replicate #1	Replicate #1	Replicate #1	Replicate #2	Replicate #2	Replicate #2	Replicate #2	Replicate #2	Replicate #2	Replicate #2	Replicate #2	Replicate #3	Replicate #3	Replicate #3	Replicate #3	Replicate #3	Replicate #3	Replicate #3	Replicate #3
Temperature
25	10.6034	4.45422	8.89516	4.09422	10.0125	9.90797	9.83828	10.5153	11.1214	10.6964	9.62234	6.86891	24.9786	17.9458	14.5889	17.7308	8.30453	3.94016	3.90516	2.68672	7.04609	6.37875	6.1625	6.77687	27.8872	22.7394	16.8159	13.72	2.34741	5.9985	4.50846	5.12108	7.56906	7.97781	6.33031	5.90531	5.79528	5.80948	7.58893	10.4917	49.2827	19.5872	18.1819	15.4259	4.95896	9.30316	9.93798	9.87104
25.5	22.9741	9.65081	19.2728	8.87081	21.6937	21.4673	21.3163	22.7832	24.0964	23.1755	20.8484	14.8826	54.1203	38.8825	31.6093	38.4167	17.9932	8.53701	8.46117	5.82122	15.2665	13.8206	13.3521	14.6832	60.4222	49.2686	36.4345	29.7267	5.08606	12.9967	9.76832	11.0957	16.3996	17.2853	13.7157	12.7948	12.5564	12.5872	16.4427	22.7319	106.779	42.4389	39.3941	33.4229	10.7444	20.1569	21.5323	21.3872
26	21.2069	8.90844	17.7903	8.18844	20.025	19.8159	19.6766	21.0306	22.2428	21.3928	19.2447	13.7378	49.9572	35.8916	29.1778	35.4616	16.6091	7.88031	7.81031	5.37344	14.0922	12.7575	12.325	13.5537	55.7744	45.4788	33.6319	27.44	4.69482	11.997	9.01691	10.2422	15.1381	15.9556	12.6606	11.8106	11.5906	11.619	15.1779	20.9833	98.5653	39.1744	36.3638	30.8519	9.91791	18.6063	19.876	19.7421
26.5	21.2069	8.90844	17.7903	8.18844	20.025	19.8159	19.6766	21.0306	22.2428	21.3928	19.2447	13.7378	49.9572	35.8916	29.1778	35.4616	16.6091	7.88031	7.81031	5.37344	14.0922	12.7575	12.325	13.5538	55.7744	45.4787	33.6319	27.44	4.69482	11.997	9.01691	10.2422	15.1381	15.9556	12.6606	11.8106	11.5906	11.619	15.1779	20.9833	98.5653	39.1744	36.3638	30.8519	9.91791	18.6063	19.876	19.7421
27	21.2069	8.90844	17.7903	8.18844	20.025	19.8159	19.6766	21.0306	22.2428	21.3928	19.2447	13.7378	49.9572	35.8916	29.1778	35.4616	16.6091	7.88031	7.81031	5.37344	14.0922	12.7575	12.325	13.5537	55.7744	45.4788	33.6319	27.44	4.69482	11.997	9.01691	10.2422	15.1381	15.9556	12.6606	11.8106	11.5906	11.619	15.1779	20.9833	98.5653	39.1744	36.3637	30.8519	9.91791	18.6063	19.876	19.7421
27.5	21.4592	8.83422	17.7398	8.12883	20.0641	19.8901	19.6961	21.0862	22.3946	21.5736	19.3966	13.8356	50.4817	36.1704	29.4674	35.7304	16.9239	7.84898	7.81362	5.32703	14.156	12.7654	12.3545	13.5656	56.32	46.0723	34.0595	27.8303	4.98527	12.3795	9.3592	10.5581	15.2076	16.0298	12.6995	11.8404	11.9585	11.9384	15.5689	21.4366	99.9794	39.6255	36.6585	31.2047	10.3608	19.1599	20.4398	20.2724
28	19.9674	9.35135	18.4701	8.57875	19.9491	19.514	19.7201	20.8395	21.5358	20.5346	18.5098	13.2899	47.4246	34.6384	27.7493	34.251	15.1729	8.10201	7.78667	5.6588	13.8267	12.794	12.2085	13.5574	53.2285	42.6353	31.552	25.4964	3.19126	10.1474	7.22332	8.62208	14.8346	15.6668	12.5122	11.7196	9.71499	9.90997	13.2786	18.5721	91.4869	36.9722	34.9606	29.151	7.5969	15.7193	17.0268	17.033
28.5	16.5534	9.91237	16.2372	8.77555	18.698	18.1491	18.5982	19.5779	19.2292	17.8582	16.3802	11.7387	39.9769	30.1266	23.8313	29.8462	10.2216	8.09815	7.79688	5.92055	12.6328	12.2169	11.6076	12.9975	44.8758	34.0056	25.5358	20.2376	-0.3713	4.69357	3.4636	4.77836	13.6473	14.1799	11.7051	10.9427	5.19356	6.38568	7.75861	13.5956	73.1277	30.6678	30.6764	24.0574	2.42582	9.19814	9.71661	10.333
29	13.2741	9.71799	13.2267	8.47049	16.822	16.2986	16.7081	17.9135	16.8249	15.3867	14.226	10.2318	32.9174	25.1203	20.2425	25.4784	4.44729	7.76026	7.80375	5.95969	11.4679	11.2403	11.03	12.221	36.8015	26.0843	20.1439	16.2151	-2.64304	-0.23278	-0.927422	1.30073	12.3284	12.4146	10.7909	10.1179	0.828325	4.29422	2.925	9.66364	56.2453	25.2258	26.3508	19.6645	-1.31541	4.16673	4.18505	5.56363
29.5	9.91052	9.32885	13.4467	8.20026	15.3227	14.4287	14.6645	16.2805	14.8037	13.3821	12.5289	9.02461	27.2278	21.0351	17.3423	22.2576	1.59786	7.56391	7.58703	5.83187	10.4198	10.4308	10.6582	11.525	31.0576	20.4493	16.4782	13.3742	-4.13843	-3.59287	-5.71759	-1.79175	11.3848	10.7346	10.1655	9.53276	-2.97038	2.16387	-1.19112	5.90723	39.836	20.9971	22.6429	16.7508	-3.89412	0.392472	0.497424	1.98384
30	5.91406	8.92898	10.8196	7.75125	14.2657	13.2358	12.7484	14.5445	13.5403	12.0998	11.7248	8.35815	24.8927	18.3228	15.5287	19.6616	1.99669	7.49734	7.43987	5.73922	9.64562	9.74182	10.418	10.9109	26.7532	17.3972	14.0491	11.7242	-5.81546	-5.67243	-8.2073	-4.88097	10.7463	9.52023	9.82615	9.05411	-4.69875	0.576953	-4.27605	3.20034	30.6385	17.5915	19.7763	14.834	-5.58153	-1.89483	-2.91476	-0.405583
30.5	3.94057	8.06659	7.82987	7.16547	13.0701	11.9979	10.8232	12.7617	12.5908	10.9521	10.962	7.67901	25.0554	15.897	14.2967	17.5714	2.12451	7.10839	7.18867	5.6037	9.02581	8.99219	10.0828	10.1429	23.8735	15.4442	12.0357	10.5666	-6.72555	-6.4595	-9.63176	-7.2076	9.97534	8.37297	9.19326	8.2101	-6.21869	0.0629395	-5.74171	1.12241	28.3178	15.3911	17.3501	13.3737	-6.84333	-2.893	-5.45846	-1.97103
31	4.04654	7.00961	7.89526	6.49458	11.981	10.4418	9.20935	11.3266	11.4715	9.81289	9.95424	6.93961	25.2784	13.7639	13.1928	16.1136	2.14253	6.75635	6.77055	5.16393	8.59924	8.20935	9.44549	9.26857	22.7015	14.2591	10.9631	9.46591	-6.6029	-5.42816	-10.1675	-6.98015	9.34594	7.26148	8.64964	7.2874	-7.32558	-0.864038	-5.92362	-0.371217	26.3803	14.0525	15.0942	12.0752	-6.97759	-3.35501	-6.02461	-3.00107
31.5	3.68034	6.29315	4.87794	5.72359	10.9766	9.07008	8.24883	10.006	10.5339	9.01831	9.29867	6.55773	25.3848	12.5237	12.304	14.6911	2.53375	6.47615	6.40958	4.7062	8.32109	7.39914	8.74031	8.46654	21.7219	13.6096	10.4246	8.62661	-6.53336	-4.65039	-9.56812	-6.074	8.71857	6.6412	8.15896	6.55625	-6.92305	-1.91929	-5.22904	-0.959865	24.1644	12.8584	13.4234	10.8677	-6.66763	-3.82993	-6.66908	-3.76727
32	3.53784	5.88596	1.79109	5.19372	9.78833	7.85138	7.53539	8.89036	10.1712	8.445	9.03161	6.37039	25.8345	11.7248	11.6421	13.1906	2.92701	5.97826	6.18505	4.53781	8.09417	6.72378	8.31456	7.78294	20.841	12.8157	9.56672	8.06349	-6.24834	-4.49232	-8.85819	-5.86222	7.85385	6.33221	7.40193	5.90185	-6.70209	-1.66236	-5.05363	-0.807046	22.5342	12.1668	12.3831	9.85831	-6.81997	-3.38722	-7.76858	-3.97048
32.5	3.41815	5.39122	1.54456	4.90911	8.53596	6.59198	6.90148	8.05885	9.72799	7.78581	8.55904	5.96661	24.7246	11.059	10.8371	12.0391	2.79966	5.52961	5.91362	4.46867	7.80815	6.1132	7.77414	7.01378	20.8229	11.734	9.03615	7.39284	-5.20398	-4.14654	-8.52429	-5.03045	7.00422	5.66141	6.57148	5.07818	-6.7586	-1.41357	-4.61182	-0.717337	21.6862	11.8236	11.6659	9.11208	-6.43983	-2.57405	-7.5915	-3.8718
33	3.49763	5.16833	1.38164	4.50289	7.6513	5.66885	6.63375	7.30167	9.28664	7.47664	8.22302	5.56693	21.7486	10.4416	10.2368	11.3406	2.75953	5.29898	5.85771	4.05711	7.39458	5.36445	7.05385	6.30182	20.5561	10.7437	8.82169	6.55982	-4.48761	-4.52948	-8.01121	-3.8368	6.33292	5.14792	6.05393	4.49529	-5.98229	-1.70698	-4.09365	-0.112996	20.3559	10.9147	11.338	8.44883	-5.60598	-2.13726	-6.57756	-3.61219
33.5	3.9076	5.28932	0.702734	4.41753	7.09159	5.18349	6.67802	6.50687	9.44893	7.6001	8.6381	5.54242	19.267	10.276	10.0434	10.8929	3.22227	5.04109	6.04833	3.87581	7.06719	4.90583	6.83518	5.96732	19.9871	10.2607	8.35266	5.94263	-4.54327	-5.55681	-7.78056	-4.01293	5.87529	5.15781	5.52089	4.36299	-5.44382	-1.13895	-4.29708	0.644845	19.0324	10.0825	11.7693	8.05414	-5.48339	-1.56657	-6.55635	-3.0071
34	4.04638	5.08958	5.82776	4.47557	6.34099	4.48435	6.14232	5.68021	9.58487	7.43927	9.07438	5.37576	16.7853	9.89344	9.67885	10.0555	3.31094	4.63594	6.03797	3.87534	6.51096	4.56547	6.56271	5.4156	19.2975	9.24956	7.56049	6.33419	-4.70504	-6.6068	-7.97171	-4.86988	5.36911	4.56536	4.81964	3.83841	-5.6543	-0.588548	-4.68372	0.10265	18.4407	9.15448	12.9649	7.4656	-5.45484	-0.714243	-6.25078	-2.68698
34.5	4.2475	5.02716	11.072	4.42323	5.83474	3.98654	5.65688	5.13096	9.58771	7.53581	9.53589	5.36065	14.5648	9.3568	9.51138	9.49885	3.53609	4.69724	6.35294	3.69273	6.14646	4.27169	6.0649	4.92445	18.3235	8.47724	6.94857	7.91326	-5.04518	-7.35196	-7.84195	-5.01814	5.08633	3.97122	4.68924	3.33359	-5.51984	-1.63067	-4.63046	-1.15992	17.6951	7.63398	16.2377	6.9143	-5.71902	-0.847324	-5.57879	-3.14444
35	4.61229	5.25474	10.4754	4.31289	5.65055	3.7349	5.40198	4.63755	9.70695	7.92164	10.1108	5.74393	12.8976	8.64651	9.58273	9.14656	4.22128	4.82779	6.99307	3.38281	6.36049	4.08474	5.84143	4.68211	17.4112	8.16685	6.25242	9.54109	-5.73344	-8.08842	-7.77346	-5.22118	5.03716	3.88221	4.73771	3.20307	-5.64966	-2.73182	-5.11524	-2.09568	15.8736	6.18573	22.3422	6.30411	-6.22827	-1.54786	-5.58576	-3.93424
35.5	4.5975	5.18292	10.7438	4.35581	5.3863	3.24414	5.03227	4.11503	9.67427	7.9907	10.7877	5.9806	11.7889	7.90833	9.30344	7.78203	4.41063	4.81076	7.41859	3.31693	6.66049	3.89576	5.77286	4.32086	16.9171	7.68122	5.64073	11.2876	-6.57998	-8.90909	-8.03869	-5.96436	4.98836	3.62492	4.5988	2.92182	-6.8587	-3.27201	-5.77206	-3.29857	14.5322	5.42497	29.9836	5.5638	-7.14853	-1.71377	-6.20423	-4.32911
36	4.07924	4.7081	7.92534	4.04505	4.5581	2.25206	4.02073	3.33893	9.24297	7.66677	11.1489	5.63378	10.5466	6.88065	8.61651	5.99518	3.99354	4.61193	7.47318	3.19964	6.12708	3.25195	5.24456	3.49362	16.2453	6.52435	5.19594	12.7221	-7.29289	-9.98043	-8.49843	-6.23159	4.64674	2.90784	4.29589	2.2012	-8.25065	-4.46062	-5.90728	-4.47437	13.4106	4.6374	37.6892	4.70794	-8.38698	-1.64115	-6.90434	-5.11383
36.5	4.02349	4.60068	2.44997	3.73589	4.16763	1.54247	3.5431	2.89378	8.85591	7.5507	11.466	5.42875	9.5007	5.91531	7.93375	5.17362	4.1249	4.65542	7.60992	3.17102	5.94549	2.76948	4.96865	2.99245	15.6741	5.68242	5.00667	11.6051	-7.95382	-10.8036	-9.56528	-6.04273	4.40055	2.75177	4.15167	1.95258	-9.34724	-5.96772	-6.66736	-4.90324	11.6132	4.10523	44.4509	4.17872	-9.36865	-1.68216	-7.97041	-6.07665
37	3.99063	4.31289	0.181953	3.55771	3.92057	0.745599	3.40565	2.17688	8.3175	7.03294	11.6826	5.0632	8.21953	4.64732	6.9601	3.9738	3.88771	4.55023	7.38589	3.14987	5.68346	2.21648	4.70133	2.33857	15.0926	4.50193	4.75211	8.10107	-9.0683	-11.9811	-11.2162	-7.00112	4.10776	2.40169	3.71641	1.55112	-10.7342	-6.83278	-8.2206	-5.52337	8.99049	3.76086	47.1308	3.63685	-9.71174	-1.39416	-9.2118	-6.61469
37.5	3.73495	3.67779	0.306146	3.32328	3.33883	-0.253021	2.78419	0.845234	7.70661	6.29906	11.424	4.23951	6.69552	3.24927	5.64477	1.90716	3.06154	4.25503	6.73138	3.15948	4.53529	1.40456	4.02807	1.29115	13.3974	2.75508	4.23414	4.72651	-10.5544	-13.9608	-12.9539	-8.93823	3.51016	1.50286	3.11138	0.939271	-12.1056	-7.95666	-9.77267	-6.80879	7.09693	2.78076	44.1635	2.71544	-10.723	-1.0696	-10.3842	-7.15127
38	3.94911	3.53047	-0.553151	3.3524	3.02669	-0.947318	2.3457	0.00755208	7.61562	6.03844	11.0127	3.98466	5.57888	2.34901	4.80576	0.892682	2.86703	4.15919	6.36443	3.32503	3.58794	0.921484	3.64966	0.641406	10.9608	1.53206	3.50935	1.46622	-11.9899	-15.7554	-15.0068	-10.7199	3.00339	0.92987	2.6475	0.691641	-13.49	-10.2423	-11.9692	-8.41799	5.71935	1.77078	38.4596	2.10018	-12.1987	-1.40708	-12.0992	-8.82352
38.5	4.60352	3.95977	5.21323	3.89555	3.27307	-1.14047	2.64383	-0.160703	8.02724	6.19258	10.8338	4.47734	5.10229	1.75224	4.79544	0.777214	3.22112	4.50292	6.35245	3.55297	3.59523	0.780521	3.6419	0.420469	9.23867	0.779792	3.10505	-1.15023	-13.517	-17.1928	-16.9505	-12.8551	2.87758	0.774297	2.49924	0.77862	-15.6614	-12.3746	-15.0059	-10.6334	3.81008	1.31641	32.2475	2.0207	-13.5261	-2.60211	-13.6738	-10.8086
39	4.86188	4.01776	10.508	4.14081	3.06201	-1.60966	2.3932	-1.11307	8.18883	6.09174	10.3147	4.56302	4.36427	0.978672	4.69779	-0.359557	3.08003	4.55203	6.05177	3.3624	3.2176	0.270104	3.33159	-0.187057	7.97227	-0.0886198	2.56117	-2.33456	-15.7471	-18.9808	-18.3328	-15.6772	2.5724	0.283021	2.35112	0.569401	-18.6158	-14.5151	-17.6245	-13.0905	2.67594	0.430182	25.4655	1.78781	-15.9459	-5.08183	-15.2701	-12.8823
39.5	4.87096	3.97237	9.48849	4.06383	2.71518	-2.15099	1.75555	-2.06151	8.51992	6.31701	9.625	4.73799	3.32896	0.452682	4.52893	-1.92711	3.00885	4.24052	5.75055	3.18021	2.64867	-0.242031	2.97799	-0.784036	6.43771	-0.779505	1.72669	-2.42289	-18.109	-21.2009	-20.6188	-18.0901	2.15477	0.00442708	2.13732	0.341536	-21.7809	-17.4244	-19.9099	-15.7369	2.43414	-0.559089	20.2277	1.18068	-19.1739	-8.89919	-17.6845	-15.5118
40	5.10664	4.31628	10.0559	4.27143	2.615	-2.35221	1.8438	-2.04307	9.12135	6.91724	9.52646	5.39115	3.18464	0.449375	4.75768	-2.00005	3.46411	4.23622	5.93807	3.17508	2.78932	-0.354505	3.03563	-0.86474	5.79724	-1.0063	1.52813	-2.42698	-20.3955	-23.207	-23.2448	-20.3142	2.01523	0.164896	1.90586	0.191719	-25.7561	-20.4944	-22.6931	-18.9139	1.58224	-0.4375	18.4287	1.22539	-22.1417	-13.3677	-20.6387	-18.4981
40.5	5.22219	4.44437	7.80604	4.08255	2.27323	-2.63904	1.87966	-2.39826	9.37156	7.29667	9.52104	5.70198	3.40297	0.264323	4.98424	-1.86547	3.77672	4.31708	6.17935	3.10453	2.88872	-0.497969	2.96536	-1.02115	6.36065	-1.15432	1.74034	-2.19362	-23.3834	-25.7304	-25.9572	-23.2851	1.97943	0.0452083	1.80312	-0.00169271	-29.9207	-23.0886	-25.7124	-21.7579	0.33349	-0.263151	18.4728	1.44073	-24.7832	-18.1313	-23.7316	-21.0589
41	5.18214	4.13924	2.19958	3.52516	1.81763	-3.12466	1.49169	-3.08607	9.25695	7.34255	9.10612	5.48182	3.13917	-0.437057	4.45055	-2.95227	3.73625	3.99112	6.4999	2.92323	2.40953	-0.688359	2.62604	-1.45992	6.56927	-1.35352	1.47133	-2.1851	-27.273	-29.1784	-29.8402	-26.1436	1.74125	-0.177839	1.63854	-0.391927	-33.5802	-26.3331	-28.8762	-24.8502	-0.401875	-0.857578	18.7991	1.12128	-28.1678	-23.3232	-27.8601	-23.8511
41.5	5.07904	3.98044	0.221562	3.37315	1.51651	-3.45932	1.39477	-3.05716	9.40784	7.60367	8.85151	5.51411	3.08602	-0.757865	3.76937	-3.42935	3.83203	3.79063	7.5206	2.8874	1.79406	-0.807839	2.23833	-1.80979	6.35956	-1.64594	1.12112	-2.30901	-31.3857	-32.9933	-35.0767	-29.5013	1.52211	-0.3475	1.10112	-0.738021	-38.0755	-30.7863	-33.2859	-29.6397	-1.58589	-1.07531	20.4493	0.539271	-31.9862	-28.196	-32.5386	-27.3993
42	4.97263	4.20888	1.54315	3.50859	1.22711	-3.585	1.50208	-2.77133	9.51451	7.81445	8.78703	5.55901	3.21664	-0.806615	3.43078	-3.04237	4.12289	4.06172	8.81161	2.97932	1.46034	-0.892161	2.06271	-1.8407	6.51383	-2.02242	1.0926	-2.53745	-35.8225	-37.2972	-40.0682	-34.3794	1.47411	-0.652474	0.626484	-0.778255	-43.7272	-35.9922	-39.1196	-34.9602	-3.08391	-0.932786	23.1977	0.459505	-36.3091	-32.505	-37.64	-31.641
42.5	5.05242	4.51339	-1.50695	3.71979	1.17581	-3.68125	1.42862	-2.79315	9.69552	7.81456	8.7318	5.51385	3.0549	-1.39885	3.11076	-3.27948	4.28523	4.33609	9.85016	3.14583	1.16089	-1.03331	2.08323	-1.7412	6.80714	-2.28401	0.839375	-2.73971	-41.6269	-42.7566	-45.9687	-39.7095	1.58161	-0.682161	0.88638	-0.589115	-50.1254	-41.9357	-45.6823	-40.5212	-4.09922	-1.39927	25.3516	0.505417	-41.9444	-37.1356	-43.5892	-37.0061
43	5.07419	4.78102	1.76609	4.1749	1.07427	-3.65286	1.17984	-2.78786	10.0435	7.8932	8.69417	5.49471	2.41935	-2.01182	2.32276	-3.99029	4.27635	4.44755	10.5587	3.27656	0.631849	-1.39177	1.9151	-1.87307	6.55044	-2.94534	0.469349	-3.0713	-48.3815	-48.9591	-53.3341	-45.5436	1.4969	-0.44987	1.06013	-0.507891	-58.0658	-49.3075	-53.2721	-48.2677	-4.89313	-2.07839	26.5079	0.0703385	-49.2128	-42.8973	-50.2066	-43.7609
43.5	5.03948	5.29091	8.14773	4.70799	0.90138	-3.57995	0.924844	-2.72346	10.3065	8.12872	8.83823	5.68977	1.83354	-2.01268	1.88831	-3.89727	4.31607	4.67232	10.7476	3.38354	0.359661	-1.7306	1.77885	-2.06836	5.82547	-3.75964	0.239167	-3.81628	-56.0649	-55.8374	-61.3525	-53.2517	1.23602	-0.528385	0.996224	-0.443047	-68.1332	-58.3122	-62.5358	-57.2868	-5.44674	-2.51086	27.1717	-0.327005	-57.5894	-49.4071	-57.8454	-51.2857
44	5.4151	5.97503	7.71281	5.23089	1.33268	-3.22693	1.25	-2.52904	10.6752	8.56245	9.4131	6.17424	1.71909	-2.13909	2.34081	-3.7401	4.5974	5.17099	10.3939	3.89484	0.972917	-1.59326	2.18161	-1.8038	5.18797	-3.57542	0.271224	-3.90807	-65.415	-64.3261	-71.0284	-62.1505	1.4856	-0.153177	1.71716	-0.0241927	-78.9863	-67.9784	-73.2076	-66.7132	-5.60479	-2.66758	26.8904	-0.126068	-67.1283	-57.2431	-67.5894	-59.718
44.5	5.56242	5.95802	7.02169	5.42406	1.4576	-3.1343	1.29971	-2.58898	10.835	8.59729	9.69518	6.36221	1.39396	-2.8812	2.10372	-4.12888	4.51362	5.27846	9.52354	4.19818	1.2018	-1.62263	2.27953	-1.88461	5.14536	-3.39086	0.221302	-3.6007	-76.6072	-73.8511	-82.7594	-71.9984	1.51711	0.170573	2.25898	0.0326562	-91.4014	-78.5223	-85.2725	-78.0141	-4.80883	-2.82294	25.134	-0.237161	-77.9762	-67.5308	-78.7493	-69.7077
45	5.36987	5.66544	9.56529	5.33875	1.15096	-3.19464	0.910208	-2.73284	10.9878	8.61646	9.71362	6.43654	0.846875	-2.96635	1.58435	-4.76052	4.40383	5.21398	8.64701	4.17865	1.00391	-1.78247	1.94424	-2.36852	5.2499	-3.66552	0.125391	-3.60971	-88.7996	-84.4373	-96.2287	-83.6773	1.2343	-0.0775781	2.0556	-0.26	-105.931	-90.8832	-99.7482	-90.8398	-3.27224	-2.63039	23.2252	-0.408802	-90.4231	-79.8949	-91.594	-80.9892
45.5	5.28122	5.58914	9.14615	5.21438	1.2094	-3.15297	0.892448	-2.61505	11.3604	8.81549	9.8776	6.69255	0.617005	-2.62471	1.77813	-4.91182	4.6382	5.34268	7.96484	4.25698	1.18302	-1.61135	1.89484	-2.52471	5.53104	-3.40333	0.0340365	-3.74391	-102.577	-96.5725	-111.598	-97.0712	1.25818	-0.0744271	2.01146	-0.375625	-121.49	-104.709	-116.319	-104.172	-2.02617	-2.00362	21.6341	0.13151	-104.602	-93.0891	-106.766	-93.3598
46	5.20362	5.32451	5.75982	5.14391	1.33919	-3.11063	1.12141	-2.51635	12.1257	9.12818	10.1278	7.02164	0.310703	-2.62682	1.87471	-4.86703	4.76974	5.7051	7.52766	4.56732	1.27721	-1.40047	2.16419	-2.32456	6.79388	-2.84029	0.224609	-3.25953	-118.138	-110.305	-129.134	-111.565	1.49992	0.311693	2.03458	-0.190078	-137.603	-119.405	-134.103	-118.851	-1.04466	-1.14917	20.1954	0.706563	-120.184	-107.863	-123.569	-107.863
46.5	4.9813	4.98737	6.01112	5.04893	0.752604	-3.29115	0.513594	-2.74898	12.8977	9.25714	10.2632	7.03786	-0.854219	-2.77896	1.2043	-5.12154	4.63362	5.88997	7.16682	4.5775	0.615078	-1.50161	2.07695	-2.35383	7.96643	-3.19635	0.55638	-3.38943	-133.707	-124.139	-146.271	-125.811	1.41724	0.162656	1.57685	-0.363333	-154.536	-134.133	-152.263	-133.759	-0.711406	-0.548333	18.7376	0.907708	-136.385	-123.031	-140.138	-123.414
47	5.23339	5.30201	6.24661	5.28466	0.53026	-3.25521	0.187318	-2.75414	13.8898	10.0684	10.9155	7.57529	-1.63677	-1.9963	1.44367	-4.6312	4.95211	6.37435	7.08563	4.84276	0.450521	-1.30885	2.30318	-2.07438	8.88654	-3.01875	1.32815	-3.73904	-149.319	-138.031	-163.625	-139.338	1.70794	0.435208	1.86148	-0.0642969	-171.622	-148.767	-170.452	-148.205	-1.05945	0.183828	18.3044	1.73016	-153.531	-137.17	-157.079	-138.558
47.5	5.39354	5.72214	9.70802	5.50245	0.387083	-3.40945	0.321302	-2.80469	14.6604	10.9584	11.5008	8.15659	-2.25411	-1.73807	2.06414	-3.54805	4.90091	6.84312	6.73669	5.14654	0.407344	-1.19596	2.59609	-1.69266	9.52214	-2.43854	1.95372	-3.6319	-165.851	-152.218	-182.041	-153.46	1.99591	1.17854	2.17852	0.346068	-188.421	-164.038	-188.609	-164.371	-2.44464	0.704323	17.5608	2.04695	-171.435	-151.26	-175.358	-154.483
48	5.50807	6.0043	12.9469	5.84549	-0.191771	-3.65698	0.250417	-2.93698	15.3527	11.6024	12.1043	8.64555	-2.96039	-2.15958	2.25951	-3.11667	4.42297	7.37708	6.37911	5.37622	0.101901	-1.24956	2.66174	-1.33625	10.3296	-1.93594	2.61581	-3.05141	-182.399	-166.912	-200.172	-167.682	2.28919	1.50727	2.30328	0.53487	-206.251	-180.125	-207.023	-182.323	-4.49034	1.18477	16.2788	1.9851	-190.126	-166.188	-194.077	-171.221
48.5	5.57216	6.23604	12.9168	6.06539	-1.02557	-3.93117	0.0275521	-3.04865	15.9207	12.3086	12.6701	9.25956	-3.95185	-2.26758	2.47685	-3.3906	4.26161	7.76104	5.97474	5.32911	-0.14112	-1.41036	2.31643	-1.05172	11.0149	-1.35138	3.22932	-3.00214	-199.059	-182.727	-218.529	-182.092	2.64357	1.55305	2.69755	0.591797	-225.526	-198.014	-226.701	-201.071	-6.38859	1.85122	15.4807	2.49984	-210.065	-181.315	-212.986	-187.101
49	5.5599	6.50565	12.9098	6.29612	-1.72656	-4.29448	0.122448	-3.27344	16.6185	13.0228	13.0531	10.092	-4.68794	-2.19013	3.17164	-2.97732	4.39276	7.96695	5.50685	5.16792	-0.334792	-1.70831	2.07333	-0.697943	12.4381	-0.659349	3.80951	-2.90737	-218.485	-201.147	-239.827	-199.938	2.80492	1.74023	2.99305	0.815	-247.734	-220.394	-249.501	-223.005	-7.35326	2.62234	15.1392	3.2512	-232.319	-198.465	-234.9	-204.872
49.5	5.44133	6.51266	12.9818	6.59953	-2.61096	-4.67224	0.214427	-3.40216	18.2451	13.022	13.2941	10.3814	-5.66857	-2.85138	3.4863	-3.00904	4.38448	8.24911	5.15784	4.97714	-0.847786	-2.14081	1.77708	-0.443464	16.2175	-0.724635	4.17208	-2.66487	-239.885	-222.783	-263.353	-221.017	3.33656	1.65336	2.60354	0.598437	-273.44	-247.043	-276.256	-248.948	-9.13505	3.49086	13.9749	3.85695	-257.198	-218.871	-259.993	-225.763
50	5.60169	6.30672	10.1213	6.90885	-3.76151	-4.89544	0.0380208	-3.43924	20.0652	13.1901	13.4141	10.4489	-7.72229	-3.33706	3.06927	-3.54151	4.69815	8.59044	5.01865	4.84292	-1.59615	-2.54721	1.25208	0.452292	21.4749	-0.141484	4.57979	-3.01208	-261.202	-246.306	-287.449	-242.871	4.31708	1.36573	2.34138	1.02005	-301.7	-275.226	-305.513	-275.924	-11.2939	4.94109	13.448	5.7149	-283.362	-240.417	-285.73	-246.894
50.5	6.66602	6.24422	7.29719	7.27654	-4.33745	-5.20862	0.32138	-3.86346	20.8262	13.807	13.9854	11.265	-9.50362	-3.17115	4.06948	-2.66346	5.04773	9.20224	5.03432	4.81201	-2.57474	-2.95839	1.82422	2.0399	31.5272	0.759115	7.55818	-3.87648	-282.02	-270.096	-312.904	-265.091	5.88672	1.22719	2.97081	2.18674	-330.635	-304.389	-335.96	-302.888	-11.759	8.01339	16.7079	9.48693	-309.688	-262.246	-312.153	-268.6
51	8.30044	6.24576	7.85919	7.50326	-4.3176	-5.28982	1.00909	-3.89776	23.6755	14.3074	15.1611	12.1169	-10.648	-2.16404	7.11466	0.578984	6.52919	9.95766	5.18378	4.91133	-3.21424	-3.54294	2.99799	4.13674	46.2103	1.55565	12.8929	-4.56471	-300.717	-291.555	-337.858	-286.698	8.59094	1.81823	3.69445	3.24997	-359.844	-332.222	-366.135	-329.322	-12.9953	12.4672	22.2184	13.6866	-334.819	-283.937	-337.882	-291.511
51.5	9.84198	6.25193	4.96146	7.20964	-4.51602	-4.90516	1.75187	-2.78943	29.1509	15.239	16.1069	12.4774	-12.4801	-0.0907292	11.1215	5.86495	9.08393	10.6382	5.23953	5.01505	-3.3912	-3.88044	4.34552	7.10414	59.7836	2.9068	18.4772	-5.23385	-315.526	-309.36	-360.357	-305.647	11.8514	3.74286	4.90182	5.44531	-387.287	-355.48	-394.49	-353.29	-15.743	17.5842	28.2455	18.6825	-357.149	-303.149	-361.22	-312.516
52	11.3676	7.09021	2.04437	7.57214	-3.97062	-4.74117	2.59021	-1.66352	32.76	16.6815	16.7829	12.8005	-13.1261	2.31063	15.8541	13.0869	11.3904	12.2386	5.51609	5.60716	-3.78411	-3.46331	6.41141	10.5836	69.1561	3.73641	24.6314	-6.01138	-327.068	-321.702	-379.952	-321.349	14.4499	6.41945	7.27469	8.72477	-410.372	-373.537	-418.711	-372.563	-17.6078	23.6028	36.2854	24.8968	-374.714	-318.058	-380.808	-331.172
52.5	13.1189	8.42518	1.92349	8.71797	-2.16557	-4.09979	4.31938	0.0238542	35.2234	16.8629	17.4214	16.3366	-11.5566	3.78104	21.4038	20.9603	13.7952	14.679	6.0068	6.89156	-3.9856	-2.7819	9.35031	12.972	75.1238	6.35953	31.5247	-7.09279	-334.992	-326.784	-395.324	-332.484	16.4983	9.51617	10.1943	10.4742	-428.261	-386.305	-436.467	-386.601	-18.5074	29.6395	43.9533	30.0058	-385.996	-328.908	-395.568	-348.173
53	13.3999	9.28104	2.02604	9.11201	-1.1749	-2.63555	5.24815	2.64747	38.8692	18.8935	18.7868	21.0157	-11.6931	5.6843	24.2766	27.2415	16.2209	16.6939	6.82578	7.76214	-4.02719	-2.54685	10.6299	13.6247	68.7053	12.076	33.1701	-4.96352	-337.518	-324.042	-403.875	-338.738	16.7988	12.7582	11.6804	10.7505	-440.038	-391.829	-446.7	-394.444	-20.8942	31.9089	43.5298	30.9308	-389.231	-334.717	-403.548	-360.942
53.5	12.4613	10.1361	2.35706	9.71677	-1.02875	-1.41885	4.68492	4.31721	37.3382	23.0935	21.0086	24.8652	-13.0482	8.01771	22.4112	29.2697	15.7491	19.0986	8.4731	8.40333	-5.17031	-2.27513	10.6168	12.5704	50.2638	17.627	28.9366	0.753229	-333.353	-313.143	-403.893	-338.599	14.429	14.323	12.4468	10.6102	-442.505	-388.423	-448.005	-394.801	-23.1671	29.6462	35.7247	28.8291	-382.868	-333.877	-404.26	-368.252
54	11.6307	10.6326	9.10125	10.8712	-0.283281	-1.04729	3.64792	4.02755	28.7777	25.7077	23.2328	29.5491	-13.3243	8.58177	17.2199	25.292	12.6646	22.101	10.4341	9.29357	-5.89768	-2.40417	9.74901	9.195	31.3305	22.0258	23.0972	5.9612	-320.07	-292.363	-392.324	-327.698	10.9314	12.9203	12.4423	7.71284	-431.484	-374.888	-435.388	-383.87	-24.0314	24.8561	25.2278	24.0662	-365.55	-324.709	-394.253	-366.916
54.5	10.8189	9.59969	15.7424	10.1951	-0.951042	-0.517656	1.87781	2.62404	24.6156	28.1005	25.6278	34.5874	-15.9468	8.0874	10.0127	16.5737	9.80656	22.7358	11.7652	8.83859	-5.07063	-4.10065	6.87315	4.33995	11.0608	27.7472	15.2541	10.8885	-296.348	-262.378	-367.135	-304.771	6.69979	9.61052	10.0926	2.87331	-406.672	-349.897	-407.597	-359.277	-24.8986	16.734	10.4346	15.5678	-337.932	-305.76	-372.04	-352.114
55	9.32128	8.01948	16.4444	8.33789	-3.23276	-0.9075	-2.2582	-0.0642969	25.7168	32.3906	29.0692	33.6934	-18.4605	9.0657	1.97596	6.14508	6.77018	21.5693	12.8955	7.11318	-3.96562	-6.2551	2.99078	-0.601745	-8.22568	27.2629	5.67362	17.1441	-263.578	-226.575	-330.31	-272.258	2.18878	4.9356	6.57344	-0.854219	-368.459	-314.426	-369.538	-322.391	-25.3092	6.32503	-5.80479	5.84169	-303.576	-278.198	-340.324	-323.818
55.5	8.07758	7.24396	16.9538	7.53589	-4.57828	-2.64414	-6.61852	-3.25948	26.5159	32.1944	29.2096	28.3696	-16.497	8.44867	-4.60049	-3.91828	4.35299	19.8672	13.0853	6.1013	-1.97224	-7.35388	-0.073125	-4.37273	-17.9067	19.164	-1.38948	17.469	-225.806	-188.092	-284.881	-232.436	-1.1018	0.025599	3.68674	-3.28135	-318.829	-271.865	-323.937	-276.683	-23.6912	-2.19083	-14.9166	-1.5694	-265.56	-244.327	-302.865	-285.808
56	7.89594	6.89029	16.5423	6.90661	-4.85901	-3.97807	-8.77411	-5.44812	30.8652	27.3915	25.8581	23.8674	-11.6952	4.2531	-7.32237	-10.6579	3.92036	16.68	11.6204	5.58578	1.69336	-7.45885	-1.77669	-6.38453	-17.4721	11.5137	-3.79792	11.6172	-187.431	-149.732	-235.742	-187.457	-2.52206	-3.09544	1.63911	-4.7319	-262.025	-226.937	-272.68	-225.302	-19.2832	-6.74891	-16.7621	-5.50781	-226.877	-206.123	-261.723	-238.543
56.5	8.27023	7.24016	13.5595	6.67427	-4.42346	-3.95966	-9.49294	-5.65445	41.5953	25.3238	24.0424	19.0822	-4.17258	1.31229	-6.28802	-11.6488	5.11604	13.4094	10.492	5.14401	4.33013	-6.48737	-1.98495	-6.24557	-12.2516	6.30276	-3.34747	8.18247	-154.129	-117.437	-191.333	-144.622	-2.34771	-3.615	0.921797	-3.95049	-208.608	-186.643	-225.697	-176.095	-13.4523	-7.57836	-14.3898	-5.93513	-194.631	-170.877	-222.098	-189.488
57	9.19747	8.89911	11.1454	7.9606	-2.24349	-2.74547	-8.54432	-3.45378	46.4048	24.4093	22.8689	15.2234	7.28591	1.65365	-2.3724	-7.68549	6.88635	11.9242	10.2517	6.29693	5.6132	-3.10471	0.178073	-4.06151	0.0754427	3.04422	-0.0127604	6.45049	-126.11	-91.133	-154.053	-107.289	-0.231328	-1.96471	2.47214	-1.26776	-162.211	-152.139	-186.54	-133.256	0.77862	-4.50029	-5.98513	-2.55292	-170.101	-141.833	-186.841	-144.975
57.5	10.5395	10.8422	11.7195	9.7199	1.37349	-0.24763	-4.61932	0.201589	43.5314	22.9677	21.2686	14.6355	17.6093	3.29536	3.74286	-0.757083	8.88799	11.5656	10.0519	8.61161	7.57922	1.90323	3.30378	-0.498984	16.7068	5.2001	5.67474	5.09401	-99.4378	-64.4596	-119.145	-71.9158	3.09852	1.34044	5.20018	1.905	-118.514	-119.857	-148.663	-93.6842	22.1549	1.88336	7.00464	3.67805	-146.837	-115.027	-151.419	-102.615
58	12.1552	12.1891	12.4604	11.016	4.69193	3.37299	0.792943	4.27307	41.5807	23.9343	22.3149	16.5759	24.5211	7.01659	10.4546	7.76943	10.1646	11.7407	10.3452	10.3914	9.21797	6.56159	6.51229	3.23242	33.8714	12.8369	12.5504	7.52919	-68.7536	-32.9497	-80.8353	-33.2186	6.8549	5.16706	8.41867	4.95885	-72.6748	-84.9919	-106.75	-52.1953	43.2685	10.1467	19.462	11.1192	-119.853	-86.0661	-109.146	-57.1176
58.5	13.6481	13.482	14.0476	12.3666	7.73727	7.22833	5.49708	8.56211	39.4087	27.7137	25.8956	18.6551	30.5685	14.0573	16.7066	16.2136	11.2201	13.1889	11.9195	12.0122	10.375	10.7967	9.8312	6.94956	51.252	21.769	18.9752	13.5089	-28.5524	5.78655	-33.5986	10.9923	10.9285	8.74443	11.8098	7.90401	-20.8251	-39.7014	-56.7764	-2.27436	64.1709	18.779	31.4703	18.0167	-84.8824	-49.688	-56.7957	-6.27645
59	14.6418	14.5566	15.2042	13.2355	10.4751	10.8614	9.70516	12.391	35.338	30.2074	28.3459	20.831	35.1396	21.7953	22.5344	23.7846	12.1975	14.5966	13.1435	13.6297	12.4455	14.8759	12.9147	10.5669	68.0893	30.5795	24.7174	18.4814	24.9773	58.097	27.9488	64.3208	14.733	11.8722	14.7732	10.616	44.2361	23.0212	7.79091	60.6346	86.9699	26.0892	44.2739	23.9407	-32.658	2.23486	7.35717	54.6227
59.5	15.2057	15.2262	16.1927	13.7495	12.9298	14.1648	13.5189	15.559	34.1435	32.1837	30.7127	22.3227	39.3106	28.5794	27.9192	31.1177	12.5552	15.6457	13.9264	14.1153	15.4035	17.274	15.6447	13.5103	84.6209	38.3592	30.4503	23	86.6572	119.469	99.4562	124.898	17.9277	14.4615	17.6262	12.7286	120.673	97.2634	83.9999	130.643	99.3024	32.8786	56.5195	29.3662	36.4614	67.158	81.2896	122.81
60	16.1877	16.3614	17.6241	14.5863	15.5232	17.66	17.1129	19.3358	37.8401	34.6815	33.6691	24.2832	46.0935	34.9903	33.1537	38.1666	13.1491	16.9717	15.4161	13.9312	18.3331	18.4006	18.6952	16.2256	105.281	46.1599	36.7642	27.6859	146.579	177.139	169.726	183.535	21.2931	17.1041	21.0265	14.7198	195.035	173.27	161.084	199.471	102.988	39.8058	69.3713	34.8195	110.952	136.349	155.235	189.225
60.5	17.3926	17.9617	19.0225	15.5474	18.813	21.306	20.5877	23.4108	41.9014	37.7888	36.155	26.8253	55.9732	41.6358	39.2418	45.1558	14.3565	18.5532	17.0068	14.1509	21.5677	20.0039	22.1978	19.2542	130.052	53.508	42.9133	31.9376	195.46	223.812	226.754	231.505	24.674	19.6744	24.346	16.8462	254.759	241.567	227.98	258.84	110.816	45.658	84.7051	40.0536	179.43	200.959	216.901	245.569
61	18.7627	19.5173	20.3307	16.5881	22.5792	25.0438	24.4954	27.6688	46.8331	41.664	38.678	29.2884	67.5211	48.3325	46.0992	53.489	15.7608	20.0459	18.1253	14.5297	25.1996	21.9027	25.8906	22.1617	157.273	60.1717	49.4035	35.7313	225.212	253.346	262.071	261.367	27.8609	22.0741	27.584	18.9106	290.985	287.965	273.316	296.177	120.692	50.8269	102.13	45.3862	231.001	248.016	257.332	282.048
61.5	20.383	21.1078	21.754	17.7453	26.1029	28.6144	28.6837	31.9405	52.356	46.3522	42.1846	31.7534	79.5871	54.8142	52.6371	61.545	17.1182	21.5202	19.3796	14.876	28.5722	23.2938	29.1893	24.2604	187.785	65.5239	55.8578	38.9827	234.337	261.369	275.204	271.095	30.7418	24.0201	30.7651	20.4471	302.606	307.909	293.026	308.972	131.632	56.3582	119.643	50.758	258.023	270.915	275.319	294.947
62	21.8173	22.747	23.6322	18.8239	29.2047	31.3698	32.3382	35.7311	58.7024	51.1927	45.6857	34.3681	91.1263	60.8252	58.6591	67.5833	18.6321	23.0693	20.8459	15.6122	31.2131	24.7342	31.8133	25.8521	220.66	69.3215	60.4593	41.1541	228.104	252.481	271.208	264.853	33.2721	25.2855	33.0911	21.6413	294.69	307.77	292.628	304.912	148.408	60.7188	138.695	55.1722	262.601	273.791	273.737	290.215
62.5	23.1961	24.1658	22.0386	20.0281	31.5725	33.1212	34.7619	38.2239	64.9163	55.9045	49.0958	36.3808	102.245	65.4135	64.0053	72.6805	20.1828	24.595	21.8179	16.7724	33.3795	26.3866	33.9406	27.0778	249.145	72.0936	63.3543	41.9614	213.231	235.507	257.004	249.322	35.0096	25.5598	34.1822	22.4268	275.599	293.673	279.412	289.748	168.496	62.8687	158.381	57.9098	252.026	262.775	259.234	274.68
63	24.9164	25.563	20.5872	21.2599	33.4596	34.3224	36.5145	39.7273	72.0727	61.1671	53.6912	38.3764	112.873	68.4122	68.7096	76.952	21.6492	26.3428	22.8028	17.7915	35.1064	27.2252	35.504	27.5153	275.695	75.0384	66.2702	42.1885	195.366	216.107	240.139	229.771	35.92	25.4109	34.8425	22.5644	253.292	272.627	260.188	269.639	186.28	64.7959	177.57	59.6819	233.98	243.776	240.56	253.157
63.5	26.6065	27.0171	22.802	22.3095	34.8849	34.9867	37.4829	40.638	80.3152	66.6942	58.9042	40.753	122.884	70.9144	72.4047	79.5855	22.828	28.0549	24.1953	18.4497	36.0973	27.1595	36.1842	27.4054	303.236	77.9163	68.307	42.1602	179.635	199.672	226.075	211.943	36.2369	25.0115	35.0383	22.1588	235.286	253.55	242.938	251.638	204.937	67.0136	196.459	61.2631	217.115	225.448	223.95	233.673
64	28.489	28.5756	24.8443	23.5573	35.8728	35.62	37.7476	41.3655	89.3609	72.357	63.7976	43.3214	132.985	73.3024	75.5145	81.9059	24.2513	29.981	25.8024	19.2292	36.9637	27.3429	36.9215	27.7783	328.522	81.867	69.3254	42.2606	167.64	187.612	214.188	197.456	36.2515	24.6659	34.8413	22.1235	221.57	238.358	229.51	237.021	219.934	68.9496	214.954	62.6853	204.098	210.914	210.188	217.901
64.5	31.0973	30.4701	26.1001	25.1953	36.9925	36.7725	38.3976	42.396	100.566	79.3139	69.6987	46.079	143.817	75.8452	78.2848	86.2858	26.1414	32.3417	27.3551	20.3498	37.925	27.9313	37.6574	28.671	350.996	88.2755	70.9331	42.8454	158.24	178.814	204.097	185.785	36.1427	25.0921	34.7219	22.6534	209.796	225.464	218.021	225.703	234.065	72.7716	233.744	65.3867	193.347	198.953	199.811	204.616
65	33.7887	32.5467	34.5108	26.5785	38.3282	38.4095	39.2497	44.388	114.257	87.8533	77.0452	49.5134	154.959	80.2405	80.7953	93.1636	27.9497	34.69	29.113	21.2988	38.7165	28.2997	38.0047	29.6621	376.444	96.6196	72.7058	44.3079	150.245	172.12	195.767	176.675	35.9142	26.1646	34.581	23.2429	200.356	215.221	208.139	216.443	250.66	79.4596	252.763	69.8769	184.358	189.189	192.035	193.377
65.5	36.4184	34.873	43.3195	28.0547	39.2633	40.6148	40.1187	47.5814	128.581	97.9034	84.3575	53.2718	165.634	87.287	82.9105	101.945	29.6951	37.0098	31.3134	22.3499	39.1497	29.3232	38.4624	31.254	397.966	106.029	73.2441	46.804	144.559	166.49	188.731	169.627	35.6739	27.3433	34.5799	24.2543	194.118	207.171	199.91	207.513	265.749	87.5852	270.151	75.6125	176.938	181.883	185.282	184.115
66	39.3707	37.3897	45.3395	29.9277	39.9628	43.4059	41.79	51.444	146.335	110.619	93.5146	57.6877	178.107	96.6505	85.5474	114.214	31.9312	39.8493	33.641	23.9938	39.2279	31.2498	39.4161	33.3696	413.474	117.552	73.9622	49.937	140.806	160.375	182.497	164.069	35.5581	29.0742	34.7364	25.9681	188.884	199.95	192.828	199.441	280.301	97.0103	288.438	82.8333	170.134	175.916	179.715	176.063
66.5	42.4834	40.3002	48.5604	31.8617	41.0943	46.201	43.8662	56.3223	170.243	125.491	106.133	62.7929	194.216	108.179	89.6519	132.174	34.1005	42.7235	35.9185	25.4121	39.1979	33.0228	40.1727	35.5726	429.715	132.451	75.3491	53.2464	137.375	154.496	177.725	159.598	35.7243	31.3572	34.7509	27.8844	184.218	193.215	187.711	192.277	301.476	108.569	311.819	91.5877	164.948	170.301	175.272	169.821
67	45.3474	43.1985	52.6176	33.4827	42.1001	49.2072	45.6365	61.4908	197.665	142.342	120.514	68.1834	212.919	122.364	95.5516	154.417	35.7751	45.418	38.4285	26.3644	39.0996	34.8716	40.9083	37.8247	445.71	149.93	76.9814	57.3002	134.235	149.621	174.331	155.318	35.8804	33.1252	34.7851	29.3999	181.074	187.634	184.517	184.406	323.635	121.489	337.851	101.286	161.196	165.818	171.354	164.317
67.5	48.4338	46.0839	53.7313	35.5595	43.5091	52.8005	48.038	67.1174	228.811	164.059	136.815	74.0633	234.206	139.049	102.957	178.432	37.6165	48.5897	41.028	27.7261	39.0858	37.2747	42.2881	40.4895	459.912	169.923	79.6449	61.7726	132.51	144.645	171.592	150.72	36.4658	35.0032	35.5668	31.0348	178.184	182.451	181.719	177.124	344.594	135.615	369.267	112.635	158.859	161.76	168.459	159.345
68	52.0584	49.1886	51.1618	38.1544	45.7656	56.7591	51.169	74.2151	266.698	190.879	159.234	80.1174	261.225	159.122	113.233	209.505	39.7466	52.1655	43.3574	29.1442	39.7363	39.4563	43.9246	43.4099	482.329	194.166	84.5009	66.2979	130.639	139.292	168.803	146.152	37.9653	37.4776	36.796	33.1579	174.638	176.766	178.586	170.494	373.091	152.891	408.535	127.815	157.469	157.089	166.103	154.645
68.5	56.1665	52.9017	52.7055	40.3436	48.6742	61.4435	54.6316	82.646	311.676	221.378	186.845	85.987	292.987	184.294	127.285	248.064	42.0996	56.1039	45.8957	30.1885	41.3445	41.6447	45.5801	46.7576	515.752	222.963	91.3164	72.0438	128.245	134.594	166.218	141.249	40.1099	39.9467	38.553	35.0755	171.168	170.693	175.471	163.496	404.368	174.097	455.571	145.627	155.451	151.599	163.291	148.328
69	60.7115	56.9268	58.1064	42.6062	52.3669	67.3179	59.0954	93.5041	361.2	259.583	217.359	93.3122	325.16	216.544	143.277	291.052	45.0605	60.6627	49.0758	31.5286	43.7764	44.5051	47.9912	50.7712	555.502	256.045	100.681	79.5481	126.313	129.734	163.292	135.8	43.5973	42.7655	41.4961	36.7205	167.318	164.268	171.907	156.677	437.374	199.562	510.141	166.924	152.623	146.088	161.184	141.219
69.5	67.0006	61.8079	63.8537	45.9456	57.3951	74.2856	64.5477	116.737	418.335	307.934	258.381	102.459	364.155	256.422	162.843	346.093	48.7409	66.5849	52.7115	33.4927	47.1935	47.9226	51.5166	55.4092	607.134	294.53	113.041	88.5273	124.8	124.44	159.105	130.384	50.0791	46.5572	45.4197	39.1747	162.7	157.545	167.654	150.354	478.596	231.845	574.726	195.778	150.153	140.576	158.781	134.635
70	77.9891	67.9684	69.8604	49.2388	65.6581	85.3609	74.7464	170.016	488.885	365.196	313.014	113.653	413.862	307.191	189.476	425.001	52.6886	77.5057	56.9696	35.3209	51.3479	51.7549	55.6577	60.4533	668.317	340.273	128.354	99.0541	122.878	119.469	154.995	125.096	62.9034	50.8205	49.8141	42.0184	158.641	150.736	163.971	143.217	530.736	273.33	650.473	231.841	147.281	134.895	155.171	128.082
70.5	98.8878	76.6253	85.9177	52.2352	79.9466	107.374	95.5158	271.78	570.074	432.631	375.879	128.208	467.766	367.484	221.307	521.788	57.0227	99.1028	62.229	37.3239	55.9823	56.2066	60.5384	66.0692	727.303	393.979	146.076	112.112	121.147	114.75	151.515	119.484	83.3305	55.6292	54.666	44.6613	154.749	143.431	161.345	135.891	594.584	322.176	739.432	274.633	144.111	129.02	151.846	121.929
71	136.812	93.5441	109.54	56.3543	105.862	151.3	130.234	428.97	658.561	514.757	453.429	148.156	528.603	439.476	258.794	638.749	61.9078	140.283	68.1414	39.7478	61.4631	61.2063	66.0238	72.8146	782.196	455.063	166.132	127.27	119.594	109.933	147.563	113.673	114.399	61.2984	59.8641	48.1377	150.355	136.323	158.178	128.99	662.994	379.606	833.13	325.528	141.724	123.116	148.991	117.266
71.5	205.141	131.032	146.179	61.6493	156.944	237.508	195.767	642.947	758.605	613.439	553.818	172.967	606.15	528.18	308.759	783.304	69.3181	214.006	74.694	42.8029	68.9899	67.3152	73.9924	80.7397	835.315	525.575	188.024	145.663	117.722	105.783	143.648	108.26	160.797	70.5371	65.9348	52.7062	146.452	130.32	154.656	122.336	736.879	447.543	924.701	387.138	139.583	117.821	145.364	113.068
72	313.24	196.654	213.849	66.5931	238.281	376.353	305.622	892.487	867.487	726.23	666.573	203.272	688.035	638.372	370.05	940.147	84.1907	332.434	82.3469	45.6655	80.9702	73.8251	88.7635	89.6878	877.669	606.782	214.16	167.329	115.876	101.766	140.334	103.515	223.653	88.5353	74.8649	57.1305	143.048	124.516	151.494	116.057	816.141	521.887	1007.63	454.734	137.114	112.632	142.057	108.77
72.5	470.247	309.016	331.055	72.3535	359.505	564.745	458.523	1139.22	977.04	851.479	792.275	239.718	772.845	768.106	445.757	1089.08	113.788	496.731	95.6619	48.6012	104.471	81.4204	120.505	105.547	907.802	700.448	246.903	196.068	113.829	97.8792	136.631	98.7515	300.028	123.424	92.6621	61.9922	139.016	118.207	147.437	110.573	894.076	607.325	1072.27	531.678	134.389	107.16	139.462	104.012
73	670.335	475.461	501.477	81.3321	524.628	789.527	644.384	1344.92	1089.14	987.909	937.964	284.419	870.154	915.97	548.388	1228.58	165.238	697.052	123.86	51.786	147.913	97.2384	180.964	143.437	936.566	805.947	284.602	233.556	111.196	93.8933	132.118	94.0507	396.866	184.237	127.499	67.9133	134.501	112.189	142.591	105.349	957.262	708.778	1114.95	620.83	130.986	102.052	135.569	98.4838
73.5	893.977	678.738	713.26	99.4532	714.958	1026.03	851.141	1494.09	1196.22	1121.93	1083.86	338.235	963.647	1070.28	675.237	1348.8	246.917	915.13	177.517	55.286	219.466	134.324	284.602	228.989	964.422	921.747	329.392	280.347	108.19	89.451	127.635	89.7926	516.434	285.199	190.157	77.4362	129.967	106.795	138.141	100.266	1018.67	823.762	1143.82	726.289	127.012	97.5564	130.905	92.9403
74	1114.63	895.43	945.118	134.765	907.566	1233.22	1046.13	1581.33	1283.51	1235.88	1209.72	402.51	1038.44	1212.47	812.917	1432.31	368.187	1124.58	273.947	58.6958	328.965	214.164	435.377	376.203	984.194	1039.03	386.587	339.554	105.193	84.6067	123.109	85.738	649.559	431.152	293.077	96.0593	125.265	100.726	133.278	94.9513	1069.6	946.895	1161.41	845.233	122.824	92.3939	126.07	87.559
74.5	1313.42	1112.52	1168.58	201.525	1095.46	1391.87	1203.79	1619.98	1351.8	1326.99	1318.46	483.074	1104.02	1327.81	959.132	1485.69	532.382	1298.57	427.059	62.6317	478.49	353.864	625.21	583.535	1002.3	1154.14	455.825	419.921	101.992	79.4763	118.284	81.2084	792.162	617.736	441.582	137.118	120.219	94.0844	127.73	89.441	1104.41	1076.46	1175.29	978.056	117.991	87.126	120.546	82.1775
75	1459.47	1289.83	1344.49	314.138	1247.35	1497.57	1312.9	1630.65	1399.41	1390.94	1400.28	585.092	1151.76	1410.99	1098.57	1520.66	729.21	1424.04	628.378	67.5921	655.128	553.637	833.559	842.203	1023.81	1253.68	537.06	523.292	98.795	74.3351	113.328	77.1187	938.662	828.844	625.313	217.619	115.257	87.9224	122.426	83.6898	1129.43	1199.69	1192.93	1117.54	113.053	82.4159	114.743	77.2947
75.5	1547.93	1406.45	1459.55	480.493	1342.28	1554.64	1377.73	1631.22	1418.36	1420.02	1441.94	709.5	1173.16	1460.98	1207.03	1538.11	942.137	1503.4	855.938	74.7966	839.96	800.486	1036.34	1122.41	1042.83	1329.43	638.394	653.36	95.8882	69.9212	108.383	73.1931	1068.02	1045.15	825.726	352.077	110.542	82.6315	117.273	78.0693	1149.44	1302.78	1213.08	1249.29	109.195	77.7258	109.683	73.3711
76	1594.33	1476.25	1524.05	682.565	1403.17	1577.79	1408.41	1628.53	1419.58	1422.54	1455.23	851.238	1185.53	1480.57	1281.02	1538.97	1148.09	1540.19	1086.27	87.7392	1015.12	1068.16	1205.42	1366.99	1053.51	1378.14	753.982	812.901	92.9849	66.1636	103.352	68.936	1168.74	1235.95	1020.73	540.788	105.925	76.8393	111.764	72.4855	1164.09	1378.94	1232.97	1360.27	105.431	73.1712	104.716	69.7015
76.5	1608.53	1508.92	1545.86	903.822	1439.96	1588.36	1418.32	1624.31	1421.13	1419.07	1459.34	1006.21	1197.04	1488.42	1331.95	1537.39	1322.77	1551.21	1284.77	115.14	1158.41	1310.97	1324.64	1546.46	1062.86	1405.68	875.871	993.186	89.8082	62.5719	98.5076	64.8835	1245.87	1382.72	1186.19	773.651	101.162	71.1719	106.558	66.9956	1177.36	1432.52	1256.91	1446.32	101.058	69.1254	99.9446	65.9008
77	1599.97	1509.42	1546.19	1121.4	1446.93	1592.18	1424.65	1622.08	1416.15	1410.58	1454.94	1156.15	1205.76	1490.69	1360.08	1536.78	1447.38	1553.67	1420.6	167.544	1257.71	1491.55	1398.6	1663.86	1072.86	1415.08	998.094	1173.99	86.3765	59.9849	93.7755	60.8038	1295.41	1480.43	1304.87	1025.75	96.6722	66.8785	101.913	62.0078	1191.63	1464.79	1278.51	1502.1	97.327	64.8073	95.7221	61.8262
77.5	1587.53	1494.7	1540.38	1299.04	1444.09	1589.93	1432.28	1617.76	1406.05	1395.45	1441.28	1283.64	1213.48	1487.5	1370.41	1531.59	1516.34	1549.86	1494.12	261.507	1331.49	1607.8	1437.73	1717.61	1078.39	1412.36	1107.9	1338.03	83.0058	57.6496	88.7543	56.3957	1320.78	1532.14	1377.99	1257.59	92.0512	63.0408	97.2945	57.8366	1205.05	1473.8	1289.61	1526.28	93.4191	60.6738	91.379	57.7899
78	1578	1481.9	1527.31	1417.62	1454.69	1586.62	1438.53	1610.08	1405.8	1385.59	1429.75	1379.52	1225.16	1485.22	1376.9	1524.58	1540.81	1543.05	1523.77	411.333	1391.6	1667.03	1456.16	1723.12	1086.67	1407.85	1195.22	1471.06	79.7213	54.7199	84.0931	52.4344	1338.46	1551.62	1421.53	1442.27	87.1839	59.0039	92.5546	53.7163	1223.18	1473.73	1298.67	1534.97	88.4983	56.5878	86.7028	53.2861
78.5	1570.38	1471.09	1511.76	1491.97	1465.58	1581.77	1447.08	1607.04	1409.38	1388.44	1426.87	1445.6	1238.7	1490.19	1386.2	1523.16	1544.26	1544.79	1523.92	613.368	1435.78	1679.34	1466.64	1713.33	1104.35	1408.83	1260.89	1562.97	76.3743	52.3309	79.9776	49.4186	1351.44	1555.56	1445.2	1569.47	83.0186	55.6734	88.1085	49.9593	1236.2	1474.11	1305.2	1536.59	83.718	52.6129	82.3049	48.8243
79	1569.27	1460.92	1496.55	1527.28	1472.22	1570.44	1458.82	1604.92	1407.57	1388.21	1419.44	1478.55	1249.99	1489.48	1392.6	1519.01	1537.06	1544.33	1507.27	842.833	1470.98	1666.03	1480.99	1701.14	1120.56	1412.15	1302.6	1613.79	73.2023	49.9591	75.5836	46.1588	1356.18	1552.33	1454.76	1640.84	78.9761	52.8254	83.8486	47.2638	1247.65	1469.55	1301.81	1529.73	79.6819	49.0961	78.0802	44.6537
79.5	1568.43	1446.83	1472.1	1528.13	1485.6	1554.39	1463.19	1591.08	1412.02	1386.44	1408.42	1492.97	1258.53	1489.73	1398.41	1509.81	1530.32	1534.71	1491.59	1083.99	1508.49	1655.03	1498.37	1686.5	1135.63	1410.01	1325.29	1634.96	70.4784	46.7705	71.5898	43.2541	1362.27	1544.13	1463.32	1668.68	74.5086	49.5421	79.1814	44.3431	1262.2	1460.78	1294.13	1523.3	75.7199	45.75	73.5202	41.3552
80	1571.47	1442.26	1450.53	1521.89	1502.46	1540.57	1467.71	1574.11	1421.01	1393.48	1405.48	1499.02	1271.32	1489.61	1406.56	1499.78	1537.48	1525.17	1481.94	1302.79	1523.63	1646.31	1516.72	1674.81	1153.72	1410.16	1339.15	1639.92	67.4798	43.9636	68.0909	40.6438	1368.29	1539.53	1473.75	1678.26	70.4636	46.1585	74.7028	40.8823	1275.3	1456.34	1290.17	1522.57	72.1529	42.4036	69.0241	38.4965
80.5	1573.28	1438.04	1432.19	1509.49	1511.49	1523.02	1476.61	1557.57	1423.27	1400.15	1404.27	1498.84	1285.89	1484.12	1415.8	1488.55	1552.65	1507.9	1469.4	1460.99	1510.64	1633.03	1532.66	1661.72	1162.04	1406.03	1344.18	1635.79	63.653	41.9245	64.7337	37.892	1367.9	1532.07	1474.71	1677.83	66.9959	42.8436	70.6332	38.0088	1279	1449.77	1280.72	1516.88	68.489	39.5853	64.655	35.696
81	1569.51	1426.53	1411.48	1488.34	1515.2	1498.72	1480.25	1532.15	1425.13	1397.08	1397.95	1492.07	1295.14	1475.23	1425	1470.7	1564.01	1475.97	1451.31	1557.37	1491.91	1623.33	1548.4	1646.76	1160.66	1395.25	1345.31	1630.08	60.712	39.494	61.7427	35.0027	1367.44	1522.36	1471.01	1676.01	63.132	39.5274	66.5464	35.5191	1283.15	1436.19	1266.36	1508.14	64.9136	36.6968	60.1121	32.9012
81.5	1563.36	1413.51	1396.57	1466.97	1515.48	1475.34	1478.78	1502.89	1427.85	1395.2	1401.57	1482.74	1307.81	1464.33	1433.13	1453.69	1574.55	1443.13	1434.65	1611.99	1473.19	1620.14	1560.45	1634.77	1167.99	1383.18	1349.81	1628.61	58.5625	37.5787	59.3205	32.7143	1365.21	1513.56	1470.22	1676.08	59.271	36.3944	62.82	32.2057	1283.22	1420.55	1252.59	1501.11	61.1022	33.4399	55.9016	30.1254
82	1559.28	1412.61	1390.25	1449.32	1507.24	1456.4	1478.75	1481.82	1421.03	1391.99	1409.39	1467.1	1321.61	1446.68	1437.13	1437.44	1580.41	1408.7	1417.52	1624.33	1451.33	1611.26	1567.06	1622.51	1171.91	1376.65	1354.03	1631.14	55.9635	36.3664	56.5709	30.5503	1355.42	1506.82	1466.56	1676.81	56.1799	33.2538	59.5816	28.972	1271.28	1406.31	1235.9	1493.79	56.5168	30.9354	52.3337	26.9882
82.5	1550.46	1410.86	1386.31	1429.75	1497.67	1436.47	1473.48	1463.87	1407.9	1378.92	1410.93	1448.32	1327.8	1431.85	1438.97	1422.62	1574.51	1369.06	1398.07	1609.93	1435.91	1599.11	1570.08	1610.37	1169.21	1371.4	1357.59	1633.33	53.4981	34.7147	53.8837	28.2132	1343.25	1498.5	1460.69	1676.1	53.6481	30.5289	56.1728	26.2149	1254.07	1391.68	1215.06	1487.75	52.2449	28.7168	48.7682	23.9369
83	1540.67	1405.32	1393.14	1422.72	1488.48	1419.49	1463.31	1447.4	1395.96	1359.5	1413.17	1431.33	1327.54	1420.01	1436.6	1409.53	1568.13	1337.52	1382.04	1597.97	1433.54	1593.97	1571.01	1603.57	1170.69	1373.24	1364.16	1638.25	52.2464	33.0806	51.2872	26.0682	1333.77	1492.24	1459.92	1677.56	51.0487	28.4482	52.5576	23.5809	1242.2	1378.22	1198.84	1487.36	49.2386	26.2807	45.7587	21.6827
83.5	1528.05	1407.93	1408.18	1426.35	1481.43	1411.47	1451.25	1435.33	1374.41	1335.32	1412.04	1409.14	1329.08	1403.16	1428.69	1400.18	1560.37	1309.79	1369.36	1584.45	1435.43	1586.83	1566.94	1596.8	1171.93	1379.14	1370.45	1641.53	50.8385	31.3264	48.4179	23.5951	1322.29	1485.99	1460.93	1679.82	48.6241	26.6012	49.3864	20.5365	1229.25	1368.83	1185.43	1485	46.3802	23.9066	43.5143	19.3047
84	1504.91	1411.98	1419.46	1428.85	1475.42	1407.24	1438.23	1428.32	1338.93	1305.18	1397.17	1385.08	1325.23	1390.05	1418.08	1391.16	1544.57	1278.51	1360.17	1567.28	1440.52	1577.52	1558.12	1588.28	1167.21	1383.46	1374.43	1640.48	48.8159	29.1085	45.8133	20.6977	1311.1	1478.23	1459.6	1682.61	47.0304	25.096	46.104	18.0133	1218.09	1361.81	1171.37	1486.24	43.9534	22.0448	40.9387	17.433
84.5	1474.02	1397.87	1428.88	1432.94	1467.49	1400.72	1422.73	1420.04	1302.75	1271.53	1376.19	1364.5	1316.37	1383.53	1406.31	1382.5	1522.06	1254.76	1359.87	1554.14	1439.87	1572.96	1544.49	1582.68	1162.63	1387.6	1375	1637.23	46.9858	26.7875	43.7188	17.8928	1303.27	1472.5	1456.57	1687.4	45.3493	24.0456	42.9454	16.0052	1211.45	1352.13	1160.32	1488.04	42.507	19.8898	37.9548	15.7043
85	1436.98	1373.46	1432.25	1436.82	1455.07	1395.35	1404.85	1409.5	1267.84	1240.16	1354.56	1344.99	1311.97	1376.01	1394.05	1375.22	1496.1	1237.63	1366.2	1546.99	1435.71	1571.37	1527.67	1574.26	1157.29	1386.84	1369.84	1632.41	45.5693	24.1366	41.7103	15.5745	1297.38	1469.06	1452.32	1692.36	42.8202	22.6968	40.8516	13.7334	1203.01	1341.66	1153.02	1482.19	40.7857	17.6324	35.3725	13.8002
85.5	1395.09	1354.6	1422.25	1433.72	1437.64	1391.38	1382.99	1399.03	1226.06	1212.87	1323.45	1323.94	1310.71	1367.2	1381.12	1366.36	1456	1215.34	1370.55	1537.12	1434.69	1567.93	1505.96	1562.1	1154.45	1379.88	1363.06	1623.7	43.8811	20.9682	39.6447	13.1809	1289.31	1467.18	1446.72	1698.79	40.4018	20.9454	39.2483	11.1865	1187.62	1330.66	1139.39	1473.81	38.2928	15.5404	33.3872	11.7027
86	1356.3	1324.15	1403.31	1423.4	1411.49	1381.47	1360.37	1389.2	1187.89	1191.81	1293.61	1317.53	1308.54	1365.27	1367.56	1358.43	1402.13	1197.63	1374.31	1530.12	1429.07	1565.46	1482.08	1555.47	1153.36	1371.4	1355.17	1617.11	41.5393	18.5717	37.677	11.1341	1280.52	1467.41	1438.01	1701.92	38.3063	19.111	37.3053	9.12222	1169.9	1318.51	1121.9	1471.24	35.9242	13.7631	31.2313	9.53789
86.5	1323.14	1291.49	1381.93	1415.03	1382.61	1368.93	1336.8	1380.93	1162.48	1174.55	1268.85	1323.68	1305.27	1366.05	1356.73	1355.89	1348.17	1187	1373.42	1525.83	1415.94	1564.99	1460.65	1552.49	1143.39	1364.15	1342.25	1613.63	39.1935	16.1337	35.1321	9.57042	1275.92	1471.46	1428.37	1703.57	36.1811	16.722	35.4815	6.92076	1149.87	1307.49	1108.19	1465.61	34.0561	11.9274	29.3008	6.76892
87	1291.79	1273.97	1353.14	1407.2	1356.98	1358.57	1311.43	1374.08	1138.26	1158.82	1239.62	1329.6	1298.78	1360.89	1345.14	1355.01	1298.67	1173.97	1354.81	1518.86	1405.51	1559.52	1435.31	1543.08	1134.48	1352.54	1328.08	1607.43	36.9436	12.9072	32.3564	7.96306	1269.47	1471.59	1416.52	1700.76	33.7406	13.9559	34.0464	4.4318	1123.75	1297.57	1091.14	1454.85	32.1063	10.3737	28.4246	4.42905
87.5	1265.48	1260.97	1318.36	1398.5	1324.69	1342.43	1286.08	1365.47	1114.18	1144.59	1205.5	1336.14	1283.78	1348.12	1322.2	1345.91	1254.72	1162.07	1324.01	1507.89	1392.35	1545.72	1402.71	1532.59	1128.95	1345.32	1319.1	1602.1	34.0812	10.1372	30.0072	5.92457	1259.19	1468.37	1401.95	1692.64	31.7568	11.7537	32.0284	2.66963	1102.74	1287.17	1069.56	1450.41	30.8685	8.60959	27.7384	2.2441
88	1242.53	1244.29	1286.7	1391.37	1291.38	1323.79	1259.37	1355.97	1094.81	1135.19	1178.91	1349.1	1265.54	1337.15	1296.92	1339.88	1220.71	1161.39	1298.98	1500.03	1372.9	1530.58	1372.43	1525.66	1118.88	1344.22	1312.87	1600.64	31.0447	7.64386	27.6816	3.87908	1252.26	1465.81	1388.1	1682.29	30.0238	9.32062	29.7924	0.713636	1087.46	1280.69	1054.26	1448.93	30.057	6.71187	25.7418	-0.0621908
88.5	1219.13	1237.69	1255.58	1388.68	1267.01	1312.3	1235.1	1349.8	1081.15	1127.84	1153.61	1355.21	1248.09	1326.92	1274.37	1338.13	1201.16	1164.99	1276.71	1495.47	1358.72	1518.06	1346.7	1515.36	1111.31	1344.73	1308.8	1597.27	28.8169	4.31102	25.032	2.07212	1247.74	1463.42	1376.93	1674.25	27.8073	6.48751	28.0839	-1.67107	1074.54	1279.84	1047.33	1446.22	28.9289	5.31772	24.1205	-1.53155
89	1198.11	1234.06	1224.33	1390.29	1246.6	1306.21	1215.81	1344.49	1069.41	1121.38	1125.49	1350.62	1232.16	1312.99	1250.01	1334.14	1187.6	1167.74	1252.99	1489.52	1347.67	1503.64	1319.81	1502.84	1113.13	1345.71	1311.25	1592.82	26.3539	1.43871	22.7488	-0.508092	1239.64	1459.66	1365.71	1662.58	25.2002	4.18238	26.6225	-3.5752	1065.74	1278.66	1039.71	1446.8	27.4779	4.02414	22.9952	-2.50573
89.5	1179.43	1227.78	1194.63	1393.72	1229.8	1304.91	1205.55	1342.89	1056.67	1124.01	1105.58	1351.69	1222.69	1308.52	1233.74	1334.96	1176.86	1173.72	1240.54	1488.53	1341.57	1500.57	1307.21	1501.87	1116.4	1351.32	1321.17	1595.62	23.5383	-0.444849	20.6297	-2.82533	1236.36	1462.76	1361.85	1654.93	23.1476	2.36409	24.4644	-5.284	1067.66	1283.28	1036.97	1455.4	26.5927	2.56169	20.8936	-4.10975
90	1161.39	1225.69	1173.07	1402.46	1232.35	1321.93	1209.51	1353.72	1047.02	1131	1095.68	1358.86	1227.42	1324.21	1240.89	1351.92	1165.87	1178.87	1236.46	1497.6	1349.82	1514.91	1313.57	1514.34	1122.58	1360.45	1331.19	1604.32	21.5814	-2.10487	18.2164	-4.23466	1240.91	1472.01	1365.58	1657.35	21.2539	0.0357601	22.3736	-7.57957	1069.77	1297.88	1044.81	1466.09	25.8166	1.81925	19.3672	-5.824
90.5	1141.5	1222.42	1153.88	1413.68	1243.41	1345.75	1221.4	1368.17	1039.17	1133.99	1085	1360.27	1238.16	1344.4	1255.47	1370.26	1153.96	1174.77	1217.84	1508.02	1354.54	1530.41	1322.58	1526.46	1127	1364.09	1332.79	1609.92	20.1065	-3.65145	15.9687	-5.88549	1240.97	1477.69	1364.84	1658.62	19.4398	-2.1479	20.663	-9.72296	1067.27	1310.64	1050.33	1473.18	25.1757	1.20513	19.5351	-7.67097
91	1122.37	1221.35	1135.3	1424.93	1250.56	1365.61	1231.7	1378.67	1022.1	1141.14	1073.41	1363.03	1244.37	1361.75	1267.37	1381.54	1141.21	1166.52	1190.56	1516.95	1350.41	1542.51	1327.78	1538.5	1125.5	1364.83	1328.01	1616.5	18.3468	-4.76133	14.4787	-7.91539	1237.2	1484.11	1361.06	1658.59	18.2618	-3.39757	18.5634	-11.0737	1065.47	1319.82	1050.55	1478.19	25.2607	-0.219894	19.1282	-10.0179
91.5	1102.71	1222.16	1114.01	1426.7	1254.69	1381.85	1239.67	1385.79	1000.06	1151.42	1064.21	1372.86	1247.11	1380.79	1278.8	1390.5	1125.84	1160.61	1165.14	1528.09	1348.18	1555.09	1332.14	1549.93	1119.28	1365.96	1318.92	1622.63	17.1996	-6.18189	13.1569	-9.14707	1234.72	1492.23	1357.78	1662.72	17.1379	-4.82652	16.7006	-12.5144	1057.53	1332.35	1051.8	1480.1	25.3165	-1.54022	18.438	-12.3178
92	1083.74	1219.4	1096.35	1424.95	1256.78	1392.23	1241.13	1388.16	987.99	1155.57	1054.06	1379.43	1248.17	1394.51	1281.17	1395.69	1112.99	1159.57	1139.84	1538.98	1340.01	1556.77	1327.64	1552.24	1109.27	1368.3	1305.67	1619.75	16.5862	-7.84108	12.3211	-10.4191	1230.37	1499.26	1353.32	1666.06	16.2945	-6.90472	15.9796	-14.1316	1047.75	1346.74	1056.96	1481.79	24.759	-2.74331	18.8039	-14.2142
92.5	1067.78	1219.73	1081.26	1427.7	1248.75	1393.41	1231.47	1383.81	975.796	1161.73	1042.07	1383.21	1241.58	1399.24	1269.78	1393.15	1103.96	1164.16	1114.35	1542.99	1324.76	1547.96	1313.35	1544.77	1096.53	1368.38	1290.98	1611.04	15.9032	-9.02066	12.2052	-12.4943	1221.28	1503.8	1345.3	1663.01	15.5328	-8.73782	15.3383	-15.3973	1039.81	1358.02	1055.96	1483.04	23.6278	-4.46856	18.2874	-15.6183
93	1057.94	1224.93	1059.21	1425.28	1234.63	1391.33	1222.7	1378.56	964.73	1170.42	1028.37	1387.37	1225.83	1397.17	1255.98	1388.39	1094.86	1175.06	1098.08	1540.38	1317.48	1539.4	1297.68	1534.54	1086.69	1369.11	1285.62	1601.76	14.825	-10.246	12.2699	-14.0029	1213.31	1510.24	1340.05	1658.91	14.6445	-10.2711	15.0547	-16.2565	1032.43	1370.18	1054.22	1485.03	22.5045	-5.95845	17.1501	-16.8209
93.5	1053.86	1233.29	1052.42	1432.54	1224.21	1396.17	1214.79	1378.51	960.85	1179.35	1020.82	1396.08	1216.28	1400.54	1242.46	1386.27	1089.15	1193.1	1092.18	1540.86	1312.06	1533.18	1290.32	1527.79	1081.98	1375.58	1283.99	1594.64	14.1421	-10.9506	12.6977	-15.8711	1207.62	1513.39	1333.96	1659.4	13.4529	-12.3699	14.4355	-17.7776	1022.65	1388.15	1054.06	1489.12	21.1256	-7.33336	16.2288	-17.5021
94	1050.34	1236.84	1048.64	1440.32	1218.01	1397.52	1208.09	1377.97	960.677	1185.96	1016.86	1401.17	1212.76	1404.37	1233.77	1386.04	1088.43	1204.19	1087.43	1539.64	1308.12	1529.2	1284.2	1522.29	1078.81	1379.03	1282.78	1588.3	13.7619	-11.096	13.0822	-17.0696	1203.16	1515.01	1331.19	1657.63	12.9862	-13.6869	13.9963	-18.8484	1020.57	1398.33	1053.05	1492.86	20.0478	-8.42931	15.6941	-17.9766
94.5	1142.28	1359.21	1151.38	1589.68	1314.42	1529.67	1301.83	1500.97	1033.67	1301.41	1102.56	1531.6	1312.69	1533.56	1326.36	1499.86	1179.84	1323.35	1177.24	1669.58	1409.68	1656.94	1396.09	1650.61	1170.35	1503.03	1388.3	1721.5	14.7762	-11.6004	15.222	-21.2169	1296.39	1637.19	1430.71	1799.04	12.6462	-16.3922	12.7839	-22.1017	1095.77	1532.45	1134.19	1620.32	20.5884	-10.9529	15.3694	-19.51
95	529.878	636.037	540.674	746.842	605.306	713.894	598.159	697.119	473.599	608.336	511.082	714.161	607.313	714.618	608.458	691.37	545.481	617.915	543.263	772.73	646.721	766.39	648.59	764.098	541.063	697.983	639.495	796.181	6.88161	-5.18716	7.45807	-10.9563	595.096	752.433	654.304	832.838	5.19377	-8.19057	4.62654	-11.0309	499.927	714.442	520.03	748.067	9.10989	-5.84704	6.46831	-8.969
